# Supplementary material for: Assessment of the accuracy of ABC/2 variations in traumatic epidural hematoma volume estimation: a retrospective study
Source: PeerJ. 2016 Apr 11;4:e1921. doi: 10.7717/peerj.1921 (PMC4830250; doi:10.7717/peerj.1921)
Supplement: Supplemental Information 1 — Raw data [file peerj-04-1921-s001.xls]

## Sheet: all_data
patient_gender	patient_age	reporting_time	what_was_observed	what_was_concluded	slice_thickness	total_slice_number	volume_per_3Dunit	area_per_2Dunit	affected_slice_number	first_affected_slice_index	last_affected_slice_index	units_of_slices	area_of_slices	slice_index_with_largest_area	slice_index_in_the_center	index_025_based_on_largest	index_2575_based_on_largest	index_75_based_on_largest	index_025_based_on_central	index_2575_based_on_central	index_75_based_on_central	A_of_each_slice	B_of_each_slice	unjustified_C	justified_C_based_on_largest	justified_C_based_on_central	A1	B1	A2	B2	C0	C1_l	C1_c	V1	V2	V3	V4	V5	V6	V7	V8	Planimetry
male	23	2012-07-28 22:08:57	1 右侧额骨、蝶骨翼、眶外侧壁骨折； 左侧上颌窦壁、眼眶外侧壁、颧弓骨折。 2 右侧额颞部硬膜外血肿，最宽处约19.0mm；中线左移约3.4mm。		1.2	144	0.348706	0.290588	76	38	113	0;;0;;0;;0;;0;;0;;0;;0;;0;;0;;0;;0;;0;;0;;0;;0;;0;;0;;0;;0;;0;;0;;0;;0;;0;;0;;0;;0;;0;;0;;0;;0;;0;;0;;0;;0;;0;;0;;49.0000000000000;;123.500000000000;;202.500000000000;;300.000000000000;;700.000000000000;;1053.50000000000;;1321.50000000000;;1589.00000000000;;1821.00000000000;;1989.00000000000;;2122.50000000000;;2223.00000000000;;2289.00000000000;;2313.50000000000;;2316.50000000000;;2300.0000000000…	0.0;;0.0;;0.0;;0.0;;0.0;;0.0;;0.0;;0.0;;0.0;;0.0;;0.0;;0.0;;0.0;;0.0;;0.0;;0.0;;0.0;;0.0;;0.0;;0.0;;0.0;;0.0;;0.0;;0.0;;0.0;;0.0;;0.0;;0.0;;0.0;;0.0;;0.0;;0.0;;0.0;;0.0;;0.0;;0.0;;0.0;;0.0;;14.2388305664063;;35.8876647949219;;58.8441467285156;;87.1765136718750;;203.411865234375;;306.134857177734;;384.012542724609;;461.744934082031;;529.161437988281;;577.980285644531;;616.773834228516;;645.9779663…	85	76	[0, 1, 2, 3, 4, 5, 6, 7, 8, 9, 10, 11, 12, 13, 14, 15, 16, 17, 18, 19, 20, 21, 22, 23, 24, 25, 26, 27, 28, 29, 30, 31, 32, 33, 34, 35, 36, 37, 38, 39, 40, 41, 42, 108, 109, 110, 111, 112, 113, 114, 115, 116, 117, 118, 119, 120, 121, 122, 123, 124, 125, 126, 127, 128, 129, 130, 131, 132, 133, 134, 135, 136, 137, 138, 139, 140, 141, 142, 143]	[43, 44, 45, 46, 47, 48, 49, 50, 51, 52, 53, 54, 55, 56, 57, 58, 59, 60, 61, 62, 63, 64, 65, 66, 67, 68, 69, 70, 71, 72, 73, 74, 75, 76, 98, 99, 100, 101, 102, 103, 104, 105, 106, 107]	[77, 78, 79, 80, 81, 82, 83, 84, 85, 86, 87, 88, 89, 90, 91, 92, 93, 94, 95, 96, 97]	[0, 1, 2, 3, 4, 5, 6, 7, 8, 9, 10, 11, 12, 13, 14, 15, 16, 17, 18, 19, 20, 21, 22, 23, 24, 25, 26, 27, 28, 29, 30, 31, 32, 33, 34, 35, 36, 37, 38, 39, 40, 41, 110, 111, 112, 113, 114, 115, 116, 117, 118, 119, 120, 121, 122, 123, 124, 125, 126, 127, 128, 129, 130, 131, 132, 133, 134, 135, 136, 137, 138, 139, 140, 141, 142, 143]	[42, 43, 44, 45, 46, 59, 60, 61, 62, 63, 64, 65, 66, 67, 68, 69, 70, 71, 72, 73, 103, 104, 105, 106, 107, 108, 109]	[47, 48, 49, 50, 51, 52, 53, 54, 55, 56, 57, 58, 74, 75, 76, 77, 78, 79, 80, 81, 82, 83, 84, 85, 86, 87, 88, 89, 90, 91, 92, 93, 94, 95, 96, 97, 98, 99, 100, 101, 102]	0;;0;;0;;0;;0;;0;;0;;0;;0;;0;;0;;0;;0;;0;;0;;0;;0;;0;;0;;0;;0;;0;;0;;0;;0;;0;;0;;0;;0;;0;;0;;0;;0;;0;;0;;0;;0;;0;;20.6155281280883;;27.0185121722126;;32.0156211871642;;36.2353418639869;;71.1758385970970;;78.0000000000000;;84.8645980371085;;87.0919054792120;;90.4709898254684;;91.3892772703669;;93.1074647920348;;93.4077084613470;;94.9210198006743;;95.2732911156112;;94.1541289588513;;93.776329636001…	0;;0;;0;;0;;0;;0;;0;;0;;0;;0;;0;;0;;0;;0;;0;;0;;0;;0;;0;;0;;0;;0;;0;;0;;0;;0;;0;;0;;0;;0;;0;;0;;0;;0;;0;;0;;0;;0;;2.84352112111563;;6.39912130394509;;9.24895723184745;;12.0784472879956;;17.5202064239008;;20.6470588235294;;24.6878830653407;;27.7460937809879;;29.4303219914174;;31.5510600100076;;33.9568401006245;;35.4305101060282;;36.2619626204823;;38.5375110130562;;38.9603292243523;;38.803998470069…	91.2	51.6	65.4	68.3165	22.8994	60.6152	19.2866	91.2	51.6	65.4	71.3368	40.3616	47.5579	26.9078	53.3093	38.2284	35.5395	25.4856	52.8631
male	45	2012-09-14 17:40:19	1、右颞枕顶部硬膜外血肿，厚约2.8cm；右侧侧脑室受压变窄，中线结构向左侧移位约11mm; 2、蛛网膜下腔出血； 3、脑肿胀； 4、右颞骨骨折并骨片撕脱，累及右侧中耳鼓室，右锤砧关节增宽，右侧鼓室及鼓窦少许积血； 5、蝶窦后壁骨折并积血可疑。		1.5	108	0.321402	0.214268	56	36	91	0;;0;;0;;0;;0;;0;;0;;0;;0;;0;;0;;0;;0;;0;;0;;0;;0;;0;;0;;0;;0;;0;;0;;0;;0;;0;;0;;0;;0;;0;;0;;0;;0;;0;;0;;0;;42.5000000000000;;189.000000000000;;834.500000000000;;989.000000000000;;1430.50000000000;;1731.50000000000;;2117.50000000000;;2662.00000000000;;3032.00000000000;;3396.00000000000;;3890.50000000000;;4278.00000000000;;4551.00000000000;;4823.50000000000;;5208.50000000000;;5672.50000000000;;604…	0.0;;0.0;;0.0;;0.0;;0.0;;0.0;;0.0;;0.0;;0.0;;0.0;;0.0;;0.0;;0.0;;0.0;;0.0;;0.0;;0.0;;0.0;;0.0;;0.0;;0.0;;0.0;;0.0;;0.0;;0.0;;0.0;;0.0;;0.0;;0.0;;0.0;;0.0;;0.0;;0.0;;0.0;;0.0;;0.0;;9.10637855529785;;40.4966011047363;;178.806421279907;;211.910785675049;;306.509988784790;;371.004575729370;;453.711919784546;;570.380699157715;;649.659759521484;;727.653213500977;;833.608606338501;;916.637351989746;;975…	67	63	[0, 1, 2, 3, 4, 5, 6, 7, 8, 9, 10, 11, 12, 13, 14, 15, 16, 17, 18, 19, 20, 21, 22, 23, 24, 25, 26, 27, 28, 29, 30, 31, 32, 33, 34, 35, 36, 37, 38, 39, 40, 41, 87, 88, 89, 90, 91, 92, 93, 94, 95, 96, 97, 98, 99, 100, 101, 102, 103, 104, 105, 106, 107]	[42, 43, 44, 45, 46, 47, 48, 49, 50, 51, 52, 53, 78, 79, 80, 81, 82, 83, 84, 85, 86]	[54, 55, 56, 57, 58, 59, 60, 61, 62, 63, 64, 65, 66, 67, 68, 69, 70, 71, 72, 73, 74, 75, 76, 77]	[0, 1, 2, 3, 4, 5, 6, 7, 8, 9, 10, 11, 12, 13, 14, 15, 16, 17, 18, 19, 20, 21, 22, 23, 24, 25, 26, 27, 28, 29, 30, 31, 32, 33, 34, 35, 36, 37, 38, 39, 40, 41, 87, 88, 89, 90, 91, 92, 93, 94, 95, 96, 97, 98, 99, 100, 101, 102, 103, 104, 105, 106, 107]	[42, 43, 44, 45, 46, 47, 48, 49, 50, 51, 52, 79, 80, 81, 82, 83, 84, 85, 86]	[53, 54, 55, 56, 57, 58, 59, 60, 61, 62, 63, 64, 65, 66, 67, 68, 69, 70, 71, 72, 73, 74, 75, 76, 77, 78]	0;;0;;0;;0;;0;;0;;0;;0;;0;;0;;0;;0;;0;;0;;0;;0;;0;;0;;0;;0;;0;;0;;0;;0;;0;;0;;0;;0;;0;;0;;0;;0;;0;;0;;0;;0;;12.1655250605964;;21.0950231097290;;84.2911620515461;;97.0051545022222;;115.156415366231;;144.280975876933;;143.282936876657;;153.117601862098;;157.114607850448;;162.027775396689;;168.002976164114;;169.011833905203;;170.026468527697;;173.026009605493;;175.139944044755;;176.229963400098;;178…	0;;0;;0;;0;;0;;0;;0;;0;;0;;0;;0;;0;;0;;0;;0;;0;;0;;0;;0;;0;;0;;0;;0;;0;;0;;0;;0;;0;;0;;0;;0;;0;;0;;0;;0;;0;;6.08276253029822;;13.0934626198318;;14.2309754113000;;15.1570553909722;;19.0166557485520;;20.0390244273517;;24.0474859093690;;26.0199846301605;;29.0211696029490;;33.0056579511775;;36.2162104305875;;37.0025908549853;;39.0060721916482;;42.0063144706976;;45.0359856115085;;48.0627172909359;;51.…	84	51.75	53.25	87.1575	31.2276	86.4999	30.3779	84	51.75	53.25	114.312	70.4244	76.2081	46.9496	110.363	69.9622	73.5753	46.6415	91.3703
male	33	2012-10-07 10:33:38	急诊报告 1.右侧额部硬膜外血肿，大小约6.1x2.6cm。 2.右侧额骨及蝶骨大翼骨折，骨折线累及右侧眼眶壁，右侧上直肌肿胀。 3.右侧脑室变形并中线结构向左侧移位。 4.右侧颌面部、额部及眼睑肿胀。 5.建议结合临床及定期复查。		1.2	144	0.240056	0.200047	51	53	103	0;;0;;0;;0;;0;;0;;0;;0;;0;;0;;0;;0;;0;;0;;0;;0;;0;;0;;0;;0;;0;;0;;0;;0;;0;;0;;0;;0;;0;;0;;0;;0;;0;;0;;0;;0;;0;;0;;0;;0;;0;;0;;0;;0;;0;;0;;0;;0;;0;;0;;0;;0;;0;;292.500000000000;;255.500000000000;;194.500000000000;;271.500000000000;;445.500000000000;;557.000000000000;;912.500000000000;;1578.50000000000;;2237.00000000000;;2979.50000000000;;3640.00000000000;;4211.50000000000;;4684.50000000000;;5157.0…	0.0;;0.0;;0.0;;0.0;;0.0;;0.0;;0.0;;0.0;;0.0;;0.0;;0.0;;0.0;;0.0;;0.0;;0.0;;0.0;;0.0;;0.0;;0.0;;0.0;;0.0;;0.0;;0.0;;0.0;;0.0;;0.0;;0.0;;0.0;;0.0;;0.0;;0.0;;0.0;;0.0;;0.0;;0.0;;0.0;;0.0;;0.0;;0.0;;0.0;;0.0;;0.0;;0.0;;0.0;;0.0;;0.0;;0.0;;0.0;;0.0;;0.0;;0.0;;0.0;;0.0;;58.5136127471924;;51.1118907928467;;38.9090518951416;;54.3126354217529;;89.1207332611084;;111.425922393799;;182.542467117310;;315.7734…	74	78	[0, 1, 2, 3, 4, 5, 6, 7, 8, 9, 10, 11, 12, 13, 14, 15, 16, 17, 18, 19, 20, 21, 22, 23, 24, 25, 26, 27, 28, 29, 30, 31, 32, 33, 34, 35, 36, 37, 38, 39, 40, 41, 42, 43, 44, 45, 46, 47, 48, 49, 50, 51, 52, 53, 54, 55, 56, 57, 58, 59, 95, 96, 97, 98, 99, 100, 101, 102, 103, 104, 105, 106, 107, 108, 109, 110, 111, 112, 113, 114, 115, 116, 117, 118, 119, 120, 121, 122, 123, 124, 125, 126, 127, 128, 129…	[60, 61, 62, 63, 64, 86, 87, 88, 89, 90, 91, 92, 93, 94]	[65, 66, 67, 68, 69, 70, 71, 72, 73, 74, 75, 76, 77, 78, 79, 80, 81, 82, 83, 84, 85]	[0, 1, 2, 3, 4, 5, 6, 7, 8, 9, 10, 11, 12, 13, 14, 15, 16, 17, 18, 19, 20, 21, 22, 23, 24, 25, 26, 27, 28, 29, 30, 31, 32, 33, 34, 35, 36, 37, 38, 39, 40, 41, 42, 43, 44, 45, 46, 47, 48, 49, 50, 51, 52, 53, 54, 55, 56, 57, 58, 59, 95, 96, 97, 98, 99, 100, 101, 102, 103, 104, 105, 106, 107, 108, 109, 110, 111, 112, 113, 114, 115, 116, 117, 118, 119, 120, 121, 122, 123, 124, 125, 126, 127, 128, 129…	[60, 61, 62, 63, 64, 86, 87, 88, 89, 90, 91, 92, 93, 94]	[65, 66, 67, 68, 69, 70, 71, 72, 73, 74, 75, 76, 77, 78, 79, 80, 81, 82, 83, 84, 85]	0;;0;;0;;0;;0;;0;;0;;0;;0;;0;;0;;0;;0;;0;;0;;0;;0;;0;;0;;0;;0;;0;;0;;0;;0;;0;;0;;0;;0;;0;;0;;0;;0;;0;;0;;0;;0;;0;;0;;0;;0;;0;;0;;0;;0;;0;;0;;0;;0;;0;;0;;0;;0;;50.2195181179589;;48.0832611206852;;54.0832691319598;;54.2309874518250;;47.8852795752515;;53.3385414123783;;63.5137780328017;;96.6074531286277;;117.834629884427;;120.929731662648;;125.670203310093;;128.456218222397;;131.487642004867;;133.70…	0;;0;;0;;0;;0;;0;;0;;0;;0;;0;;0;;0;;0;;0;;0;;0;;0;;0;;0;;0;;0;;0;;0;;0;;0;;0;;0;;0;;0;;0;;0;;0;;0;;0;;0;;0;;0;;0;;0;;0;;0;;0;;0;;0;;0;;0;;0;;0;;0;;0;;0;;0;;0;;12.2986574982756;;16.7246125637166;;7.05433945199476;;9.92961742075669;;13.6815084500719;;16.0746289187990;;20.9306768517187;;30.7712628483777;;38.1229684920206;;41.1161087653002;;45.9593886391196;;48.9357021799606;;54.7865175020278;;58.943…	61.2	33.6	33.6	62.9104	28.5063	62.1587	27.1944	61.2	33.6	33.6	54.8763	30.1281	36.5842	20.0854	51.7253	28.3982	34.4835	18.9321	40.7011
male	43	2013-01-22 11:58:34	急诊报告 1.左顶部硬膜外血肿，最厚处厚约2.6cm；左侧颞部硬膜下/外血肿；右侧额部可疑硬膜下出血；蛛网膜下腔少量出血； 2.右侧额叶挫裂伤可疑； 3.中线结构大致居中； 4.左侧顶骨骨折； 5.所及左侧上颌窦囊肿。	请结合临床及随诊复查。	4.5	32	1.13381	0.251957	17	12	28	0;;0;;0;;0;;0;;0;;0;;0;;0;;0;;0;;0;;31.5000000000000;;112.000000000000;;857.500000000000;;1530.00000000000;;2307.00000000000;;3166.00000000000;;4089.50000000000;;4671.50000000000;;5299.50000000000;;5392.00000000000;;5455.50000000000;;4997.00000000000;;4369.00000000000;;3403.50000000000;;2305.50000000000;;1174.50000000000;;62.0000000000000;;0;;0;;0	0.0;;0.0;;0.0;;0.0;;0.0;;0.0;;0.0;;0.0;;0.0;;0.0;;0.0;;0.0;;7.93664360046387;;28.2191772460938;;216.053075790405;;385.494117736816;;581.264659881592;;797.695671081543;;1030.37790489197;;1177.01684379578;;1335.24580192566;;1358.55181884766;;1374.55108451843;;1259.02882766724;;1100.79986953735;;857.535444259644;;580.886724472046;;295.923425674438;;15.6213302612305;;0.0;;0.0;;0.0	22	20	[0, 1, 2, 3, 4, 5, 6, 7, 8, 9, 10, 11, 12, 13, 14, 27, 28, 29, 30, 31]	[15, 16, 17, 18, 25, 26]	[19, 20, 21, 22, 23, 24]	[0, 1, 2, 3, 4, 5, 6, 7, 8, 9, 10, 11, 12, 13, 14, 27, 28, 29, 30, 31]	[15, 16, 17, 25, 26]	[18, 19, 20, 21, 22, 23, 24]	0;;0;;0;;0;;0;;0;;0;;0;;0;;0;;0;;0;;22.4722050542442;;34.5398320783411;;92.2279784013506;;106.677082824757;;115.351636312625;;123.328828746567;;136.718689285701;;145.993150524263;;148.660687473185;;149.566038925954;;147.763324272297;;142.688471853896;;134.629120178363;;126.668859630140;;109.658560997307;;83.0240928887513;;29.7321374946370;;0;;0;;0	0;;0;;0;;0;;0;;0;;0;;0;;0;;0;;0;;0;;2.32471086768044;;6.14041459170508;;15.6613548228709;;23.1469141978246;;31.0947889190553;;36.4380630387584;;43.2272326418025;;46.8619989337139;;51.2276693319759;;52.1975437862390;;54.2804048347214;;50.1639158861352;;46.2159666283931;;39.2070279807575;;31.1872971643716;;21.2622676910217;;3.91212335455750;;0;;0;;0	76.5	40.5	42.75	74.1703	27.2462	74.6207	25.7139	76.5	40.5	42.75	77.2979	40.9224	51.5319	27.2816	73.3937	41.0141	48.9291	27.3427	55.8099
female	42	2013-01-26 14:24:46	1、左侧颞部硬膜外/下血肿，最厚约3cm。 2、中线结构向右移位约5.5mm。 3、左侧颞骨鳞部骨折可能。 建议随诊复查。		4.8	36	0.960223	0.200047	11	7	17	0;;0;;0;;0;;0;;0;;0;;152.500000000000;;1531.50000000000;;3568.00000000000;;5414.00000000000;;5935.50000000000;;6050.00000000000;;5091.00000000000;;4179.50000000000;;2120.00000000000;;268.500000000000;;71.5000000000000;;0;;0;;0;;0;;0;;0;;0;;0;;0;;0;;0;;0;;0;;0;;0;;0;;0;;0	0.0;;0.0;;0.0;;0.0;;0.0;;0.0;;0.0;;30.5070972442627;;306.371274948120;;713.766052246094;;1083.05196380615;;1187.37623405457;;1210.28156280518;;1018.43693161011;;836.094511032104;;424.098663330078;;53.7124958038330;;14.3033275604248;;0.0;;0.0;;0.0;;0.0;;0.0;;0.0;;0.0;;0.0;;0.0;;0.0;;0.0;;0.0;;0.0;;0.0;;0.0;;0.0;;0.0;;0.0	12	12	[0, 1, 2, 3, 4, 5, 6, 7, 16, 17, 18, 19, 20, 21, 22, 23, 24, 25, 26, 27, 28, 29, 30, 31, 32, 33, 34, 35]	[8, 9, 14, 15]	[10, 11, 12, 13]	[0, 1, 2, 3, 4, 5, 6, 7, 16, 17, 18, 19, 20, 21, 22, 23, 24, 25, 26, 27, 28, 29, 30, 31, 32, 33, 34, 35]	[8, 9, 14, 15]	[10, 11, 12, 13]	0;;0;;0;;0;;0;;0;;0;;33.8378486313773;;80.5294977011530;;117.337121150981;;137.379037702264;;145.055161921250;;139.517024050830;;122.331516789419;;119.970829787911;;107.615054708902;;43.9317652729776;;29.1204395571221;;0;;0;;0;;0;;0;;0;;0;;0;;0;;0;;0;;0;;0;;0;;0;;0;;0;;0	0;;0;;0;;0;;0;;0;;0;;6.04247296988880;;29.5521092481295;;46.9348484603924;;62.5110965206068;;70.0017448077673;;78.7945887126452;;66.5946718616958;;58.9205850437671;;42.6126726699680;;10.2166895983669;;5.20007849234323;;0;;0;;0;;0;;0;;0;;0;;0;;0;;0;;0;;0;;0;;0;;0;;0;;0;;0	52.8	28.8	28.8	62.4012	35.2421	62.4012	35.2421	52.8	28.8	28.8	58.0575	31.6677	38.705	21.1118	58.0575	31.6677	38.705	21.1118	33.0144
male	47	2013-02-03 15:12:17	左侧锁骨外1/3段骨折并错位。	建议结合临床及随访复查。	4.8	36	1.06349	0.221561	16	11	26	0;;0;;0;;0;;0;;0;;0;;0;;0;;0;;0;;51.5000000000000;;50.5000000000000;;152.500000000000;;550.500000000000;;690.500000000000;;1000.50000000000;;1367.50000000000;;1645.00000000000;;1847.50000000000;;2010.00000000000;;1980.00000000000;;1666.00000000000;;1204.00000000000;;727.000000000000;;210.500000000000;;49.5000000000000;;0;;0;;0;;0;;0;;0;;0;;0;;0	0.0;;0.0;;0.0;;0.0;;0.0;;0.0;;0.0;;0.0;;0.0;;0.0;;0.0;;11.4104137420654;;11.1888523101807;;33.7881183624268;;121.969568252563;;152.988168716431;;221.672212600708;;302.985258102417;;364.468555450439;;409.334745407104;;445.338478088379;;438.691635131836;;369.121345520020;;266.759963989258;;161.075160980225;;46.6386814117432;;10.9672908782959;;0.0;;0.0;;0.0;;0.0;;0.0;;0.0;;0.0;;0.0;;0.0	20	19	[0, 1, 2, 3, 4, 5, 6, 7, 8, 9, 10, 11, 12, 13, 25, 26, 27, 28, 29, 30, 31, 32, 33, 34, 35]	[14, 15, 16, 17, 23, 24]	[18, 19, 20, 21, 22]	[0, 1, 2, 3, 4, 5, 6, 7, 8, 9, 10, 11, 12, 13, 25, 26, 27, 28, 29, 30, 31, 32, 33, 34, 35]	[14, 15, 16, 17, 23, 24]	[18, 19, 20, 21, 22]	0;;0;;0;;0;;0;;0;;0;;0;;0;;0;;0;;28.4253408071038;;22.8254244210267;;75.4718490564528;;113.718951806636;;102.615788258922;;112.378823627942;;110.819673343680;;113.771701226623;;117.277448812634;;123.000000000000;;122.971541423209;;123.227432010896;;111.570605447851;;91.9238815542512;;57.8705451849211;;23.7697286480094;;0;;0;;0;;0;;0;;0;;0;;0;;0	0;;0;;0;;0;;0;;0;;0;;0;;0;;0;;0;;6.39570168159835;;4.56508488420533;;4.71699056602830;;8.74761167743354;;11.4017542509914;;15.3243850401739;;22.3672735189079;;22.3480127409438;;26.5149014706825;;27.7741935483871;;29.5131699415702;;24.4822712604429;;18.5951009079751;;14.4599364242642;;6.09163633525486;;4.32176884509262;;0;;0;;0;;0;;0;;0;;0;;0;;0	76.8	38.4	38.4	57.8965	13.0734	55.2029	12.4806	76.8	38.4	38.4	29.0651	14.5326	19.3767	9.68837	26.4563	13.2282	17.6376	8.81878	16.1683
male	19	2013-02-07 11:36:26	急诊报告 １.双侧顶枕部近中线处硬膜外/下积血，厚约１.２ｃｍ； ２.各脑沟、脑裂未见明显增深、增宽，中线结构居中。 ３.大脑纵裂密度稍高，疑少许蛛网膜下腔出血。	请结合临床及随诊复查。	4.5	32	0.908089	0.201797	12	13	24	0;;0;;0;;0;;0;;0;;0;;0;;0;;0;;0;;0;;0;;677.500000000000;;978.000000000000;;1402.00000000000;;1528.50000000000;;1712.50000000000;;2429.50000000000;;2544.00000000000;;2370.00000000000;;1919.00000000000;;1135.50000000000;;458.000000000000;;142.500000000000;;0;;0;;0;;0;;0;;0;;0	0.0;;0.0;;0.0;;0.0;;0.0;;0.0;;0.0;;0.0;;0.0;;0.0;;0.0;;0.0;;0.0;;136.717796325684;;197.357940673828;;282.920074462891;;308.447456359863;;345.578193664551;;490.266990661621;;513.372802734375;;478.260040283203;;387.249374389648;;229.141044616699;;92.4232482910156;;28.7561416625977;;0.0;;0.0;;0.0;;0.0;;0.0;;0.0;;0.0	19	19	[0, 1, 2, 3, 4, 5, 6, 7, 8, 9, 10, 11, 12, 23, 24, 25, 26, 27, 28, 29, 30, 31]	[13, 14, 15, 16, 17, 22]	[18, 19, 20, 21]	[0, 1, 2, 3, 4, 5, 6, 7, 8, 9, 10, 11, 12, 23, 24, 25, 26, 27, 28, 29, 30, 31]	[13, 14, 15, 16, 17, 22]	[18, 19, 20, 21]	0;;0;;0;;0;;0;;0;;0;;0;;0;;0;;0;;0;;0;;55.3624421426656;;61.6846820531645;;76.8439978137525;;72.1110255092798;;75.8946638440411;;119.104995697074;;131.400152206913;;134.450734471776;;117.613774703476;;91.5478017212866;;47.0106370941726;;27.0739727413618;;0;;0;;0;;0;;0;;0;;0	0;;0;;0;;0;;0;;0;;0;;0;;0;;0;;0;;0;;0;;19.1639222801535;;21.8629252846659;;28.4217526160454;;32.1364352813095;;33.9944848468101;;34.1779552869864;;30.5581749318403;;27.0908196323728;;24.1259025032771;;20.1203959827003;;15.0033948172891;;6.01643838696928;;0;;0;;0;;0;;0;;0;;0	54	31.5	31.5	59.0274	13.7273	59.0274	13.7273	54	31.5	31.5	21.8778	12.762	14.5852	8.50802	21.8778	12.762	14.5852	8.50802	15.7072
male	40	2013-02-19 22:18:18	急诊报告 1、右侧额部硬膜外血肿，大小约4.3×2.0cm。 2、右侧颧弓骨折；右侧上颌窦前壁、外侧壁、上壁骨折；右眼眶外侧壁、上壁骨折；右侧蝶骨翼骨折。 3、右侧颌面部软组织肿胀积气；右侧上颌窦积血。 建议随诊复查。		4.8	36	1.16279	0.242249	10	19	28	0;;0;;0;;0;;0;;0;;0;;0;;0;;0;;0;;0;;0;;0;;0;;0;;0;;0;;0;;180.000000000000;;418.500000000000;;1265.00000000000;;2381.00000000000;;2723.00000000000;;2434.00000000000;;1833.50000000000;;995.500000000000;;163.500000000000;;53.5000000000000;;0;;0;;0;;0;;0;;0;;0	0.0;;0.0;;0.0;;0.0;;0.0;;0.0;;0.0;;0.0;;0.0;;0.0;;0.0;;0.0;;0.0;;0.0;;0.0;;0.0;;0.0;;0.0;;0.0;;43.6047363281250;;101.381011962891;;306.444396972656;;576.793762207031;;659.642761230469;;589.632934570313;;444.162689208984;;241.158416748047;;39.6076354980469;;12.9602966308594;;0.0;;0.0;;0.0;;0.0;;0.0;;0.0;;0.0	23	23	[0, 1, 2, 3, 4, 5, 6, 7, 8, 9, 10, 11, 12, 13, 14, 15, 16, 17, 18, 19, 20, 27, 28, 29, 30, 31, 32, 33, 34, 35]	[21, 25, 26]	[22, 23, 24]	[0, 1, 2, 3, 4, 5, 6, 7, 8, 9, 10, 11, 12, 13, 14, 15, 16, 17, 18, 19, 20, 27, 28, 29, 30, 31, 32, 33, 34, 35]	[21, 25, 26]	[22, 23, 24]	0;;0;;0;;0;;0;;0;;0;;0;;0;;0;;0;;0;;0;;0;;0;;0;;0;;0;;0;;26.3058928759318;;77.4144689318476;;88.7299273075325;;98.7167665596883;;103.276328362312;;100.568384694197;;91.8313671900838;;74.8131004570724;;47.5078940808788;;33.6005952328229;;0;;0;;0;;0;;0;;0;;0	0;;0;;0;;0;;0;;0;;0;;0;;0;;0;;0;;0;;0;;0;;0;;0;;0;;0;;0;;9.10588599551486;;9.10758458021737;;34.0722920860925;;45.4410512735073;;45.2718151725201;;38.9525433674707;;31.8858913854458;;25.6502058709962;;7.79980350581592;;2.48893298020910;;0;;0;;0;;0;;0;;0;;0	48	21.6	21.6	50.8313	22.2822	50.8313	22.2822	48	21.6	21.6	27.1832	12.2325	18.1222	8.15497	27.1832	12.2325	18.1222	8.15497	14.4739
male	47	2013-02-25 10:52:30	急诊报告 1.左侧颧弓粉碎性骨折。 2.左侧颞骨骨折，并左侧颞部硬膜外血肿，厚约1.1cm，左侧颞叶受压。 3.脑室系统未见扩张，中线结构居中。 4.左侧额颞顶部和左侧颌面部软组织肿胀，头皮下血肿。	请结合临床，必要时随诊复查。	4.5	36	0.908089	0.201797	11	7	17	0;;0;;0;;0;;0;;0;;0;;44.5000000000000;;881.500000000000;;1955.00000000000;;2253.50000000000;;2193.50000000000;;1641.50000000000;;846.000000000000;;244.000000000000;;278.000000000000;;242.000000000000;;166.500000000000;;0;;0;;0;;0;;0;;0;;0;;0;;0;;0;;0;;0;;0;;0;;0;;0;;0;;0	0.0;;0.0;;0.0;;0.0;;0.0;;0.0;;0.0;;8.97998809814453;;177.884483337402;;394.514083862305;;454.750633239746;;442.642784118652;;331.250572204590;;170.720672607422;;49.2385864257813;;56.0997009277344;;48.8349914550781;;33.5992813110352;;0.0;;0.0;;0.0;;0.0;;0.0;;0.0;;0.0;;0.0;;0.0;;0.0;;0.0;;0.0;;0.0;;0.0;;0.0;;0.0;;0.0;;0.0	10	12	[0, 1, 2, 3, 4, 5, 6, 7, 14, 15, 16, 17, 18, 19, 20, 21, 22, 23, 24, 25, 26, 27, 28, 29, 30, 31, 32, 33, 34, 35]	[8, 12, 13]	[9, 10, 11]	[0, 1, 2, 3, 4, 5, 6, 7, 14, 15, 16, 17, 18, 19, 20, 21, 22, 23, 24, 25, 26, 27, 28, 29, 30, 31, 32, 33, 34, 35]	[8, 13]	[9, 10, 11, 12]	0;;0;;0;;0;;0;;0;;0;;13.0384048104053;;53.6003731330296;;80.3990049689671;;86.3712915267567;;89.8053450525079;;80.6039701255465;;88.0227243386615;;64.3272881443016;;59.0338885725818;;64.6297145282261;;53.7587202228625;;0;;0;;0;;0;;0;;0;;0;;0;;0;;0;;0;;0;;0;;0;;0;;0;;0;;0	0;;0;;0;;0;;0;;0;;0;;5.92654764109332;;25.2831948740706;;35.1745646739231;;36.1554243600377;;37.3348063701437;;29.5887991600108;;20.0051646224231;;7.14747646047795;;7.12477965531159;;7.06887502652473;;5.07157737951533;;0;;0;;0;;0;;0;;0;;0;;0;;0;;0;;0;;0;;0;;0;;0;;0;;0;;0	49.5	20.25	22.5	38.7996	16.2417	36.2088	13.2918	49.5	20.25	22.5	15.5967	6.38048	10.3978	4.25366	11.9117	5.41442	7.94115	3.60961	9.75832
male	50	2013-02-23 21:36:43	急诊报告 1.左侧顶骨骨折； 2.左侧颞顶部硬膜外血肿，截面大小约5.2×0.9cm； 3.左侧额颞顶部少量硬膜下积液； 4.左侧额叶皮层处高密度影，多考虑为血肿； 5.中线结构居中； 6.顶部头皮软组织肿胀，内见片状高密度影，考虑为出血。		4.5	32	0.908089	0.201797	9	19	27	0;;0;;0;;0;;0;;0;;0;;0;;0;;0;;0;;0;;0;;0;;0;;0;;0;;0;;0;;127.500000000000;;709.500000000000;;1073.50000000000;;1384.50000000000;;1536.00000000000;;1470.00000000000;;1258.50000000000;;606.000000000000;;180.000000000000;;0;;0;;0;;0	0.0;;0.0;;0.0;;0.0;;0.0;;0.0;;0.0;;0.0;;0.0;;0.0;;0.0;;0.0;;0.0;;0.0;;0.0;;0.0;;0.0;;0.0;;0.0;;25.7291793823242;;143.175315856934;;216.629600524902;;279.388618469238;;309.960937500000;;296.642303466797;;253.962135314941;;122.289276123047;;36.3235473632813;;0.0;;0.0;;0.0;;0.0	23	23	[0, 1, 2, 3, 4, 5, 6, 7, 8, 9, 10, 11, 12, 13, 14, 15, 16, 17, 18, 19, 27, 28, 29, 30, 31]	[20, 21, 26]	[22, 23, 24, 25]	[0, 1, 2, 3, 4, 5, 6, 7, 8, 9, 10, 11, 12, 13, 14, 15, 16, 17, 18, 19, 27, 28, 29, 30, 31]	[20, 21, 26]	[22, 23, 24, 25]	0;;0;;0;;0;;0;;0;;0;;0;;0;;0;;0;;0;;0;;0;;0;;0;;0;;0;;0;;57.5673518584970;;76.9220384545287;;90.8019823572151;;105.080921198855;;109.635760589326;;121.564797536129;;113.841995766062;;106.569226327303;;89.1964124839110;;0;;0;;0;;0	0;;0;;0;;0;;0;;0;;0;;0;;0;;0;;0;;0;;0;;0;;0;;0;;0;;0;;0;;3.99773276795118;;15.5923050921342;;17.6782620518472;;22.8889135284635;;21.7202921922250;;19.7412919075765;;18.1830965459682;;11.0516234709796;;3.91212335455750;;0;;0;;0;;0	40.5	24.75	24.75	49.2504	9.75716	49.2504	9.75716	40.5	24.75	24.75	9.73103	5.94674	6.48735	3.96449	9.73103	5.94674	6.48735	3.96449	7.57845
male	35	20130401			4.8	36	0.960223	0.200047	24	7	30	0;;0;;0;;0;;0;;0;;0;;3525.50000000000;;5831.00000000000;;8060.50000000000;;8539.00000000000;;8105.50000000000;;7719.50000000000;;7172.50000000000;;7721.00000000000;;9024.00000000000;;11313.5000000000;;13595.0000000000;;16067.0000000000;;17347.0000000000;;18050.0000000000;;18133.5000000000;;17669.5000000000;;16745.0000000000;;15196.5000000000;;13223.5000000000;;10802.5000000000;;8086.50000000000;;…	0.0;;0.0;;0.0;;0.0;;0.0;;0.0;;0.0;;705.264074325562;;1166.47137069702;;1612.47513008118;;1708.19739913940;;1621.47722434998;;1544.25926017761;;1434.83380317688;;1544.55932998657;;1805.21997070313;;2263.22652244568;;2719.63270187378;;3214.14774703979;;3470.20731735229;;3610.84003448486;;3627.54392051697;;3534.72232627869;;3349.77930068970;;3040.00723457336;;2645.31541252136;;2161.00274085999;;1617…	21	19	[0, 1, 2, 3, 4, 5, 6, 7, 29, 30, 31, 32, 33, 34, 35]	[8, 9, 10, 11, 12, 13, 14, 15, 16, 17, 25, 26, 27, 28]	[18, 19, 20, 21, 22, 23, 24]	[0, 1, 2, 3, 4, 5, 6, 7, 29, 30, 31, 32, 33, 34, 35]	[8, 9, 10, 11, 12, 13, 14, 15, 16, 26, 27, 28]	[17, 18, 19, 20, 21, 22, 23, 24, 25]	0;;0;;0;;0;;0;;0;;0;;80.9197132965756;;122.449989791751;;143.923590839028;;159.248233899155;;156.108936323325;;187.296556295090;;214.410820622468;;225.834009839085;;254.420911090264;;255.632548788295;;274.563289607333;;291.528729287527;;294.205710345670;;298.077171215778;;298.564900817226;;294.450335370840;;285.748140851345;;279.179153949574;;267.525699700047;;240.852652051000;;213.927557832085;;…	0;;0;;0;;0;;0;;0;;0;;66.9143783029375;;76.9685650119580;;75.7492583363306;;80.7300074627661;;79.7152015268043;;79.7473618600190;;70.4192401063987;;55.8335005875229;;52.5322528971800;;63.9081371970737;;71.9828849157801;;81.3808113558820;;87.4387600677689;;90.7639829307558;;91.8025041293964;;90.9179982899435;;88.0021448274069;;84.7877430513521;;77.4688319594732;;70.2917611135965;;58.9075883885451;;…	115.2	67.2	72	133.538	41.0601	131.588	39.1084	115.2	67.2	72	315.825	184.231	210.55	122.821	296.421	185.263	197.614	123.509	239.985
male	52	2013-04-19 15:32:25	1.右侧颞叶脑挫裂伤，累及外囊及内囊后肢，右侧侧脑室受压变窄，中线结构左移约4mm。 2.右侧顶部硬膜外血肿，最厚处约5mm。蛛网膜下腔出血。 3.左侧额部硬膜下、大脑纵裂左侧少量积液。 4.右侧顶骨骨折。	请结合临床及随诊复查。	4.5	36	0.908089	0.201797	10	17	26	0;;0;;0;;0;;0;;0;;0;;0;;0;;0;;0;;0;;0;;0;;0;;0;;0;;63.5000000000000;;268.000000000000;;473.000000000000;;865.500000000000;;970.000000000000;;1070.50000000000;;907.000000000000;;747.000000000000;;453.000000000000;;145.000000000000;;0;;0;;0;;0;;0;;0;;0;;0;;0	0.0;;0.0;;0.0;;0.0;;0.0;;0.0;;0.0;;0.0;;0.0;;0.0;;0.0;;0.0;;0.0;;0.0;;0.0;;0.0;;0.0;;12.8141403198242;;54.0817260742188;;95.4502105712891;;174.655723571777;;195.743560791016;;216.024208068848;;183.030319213867;;150.742721557617;;91.4142608642578;;29.2606353759766;;0.0;;0.0;;0.0;;0.0;;0.0;;0.0;;0.0;;0.0;;0.0	22	22	[0, 1, 2, 3, 4, 5, 6, 7, 8, 9, 10, 11, 12, 13, 14, 15, 16, 17, 26, 27, 28, 29, 30, 31, 32, 33, 34, 35]	[18, 19, 24, 25]	[20, 21, 22, 23]	[0, 1, 2, 3, 4, 5, 6, 7, 8, 9, 10, 11, 12, 13, 14, 15, 16, 17, 26, 27, 28, 29, 30, 31, 32, 33, 34, 35]	[18, 19, 24, 25]	[20, 21, 22, 23]	0;;0;;0;;0;;0;;0;;0;;0;;0;;0;;0;;0;;0;;0;;0;;0;;0;;21.0950231097290;;51.6623654123580;;65.7343137181792;;80.5232885567896;;88.5268320906153;;98.7167665596883;;96.0468635614927;;89.9888882029331;;73.0821455623739;;64.2572953056694;;0;;0;;0;;0;;0;;0;;0;;0;;0	0;;0;;0;;0;;0;;0;;0;;0;;0;;0;;0;;0;;0;;0;;0;;0;;0;;4.01809963994838;;8.26597846597727;;11.2980851703120;;16.5175976526748;;17.3744249897469;;17.4206058634744;;16.5241915804719;;13.4466154785992;;10.4403065089106;;4.28381968704463;;0;;0;;0;;0;;0;;0;;0;;0;;0	45	27	27	44.3454	7.82566	44.3454	7.82566	45	27	27	7.80823	4.68494	5.20548	3.12329	7.80823	4.68494	5.20548	3.12329	5.41448
female	48	2013-06-23 11:15:02	急诊报告 1.右侧颞顶部硬膜外血肿，厚约1.0cm； 2.左侧颞叶挫裂伤，小血肿形成；左侧颞部硬膜外/下积血； 3.少许蛛网膜下腔出血； 4.骨窗示：右顶骨、颞骨骨折；右外耳道、中耳、乳突积血、积液； 5.扫描所及：副鼻窦少许炎症。	请结合临床及随诊复查。	4.8	36	0.960223	0.200047	13	15	27	0;;0;;0;;0;;0;;0;;0;;0;;0;;0;;0;;0;;0;;0;;0;;967.000000000000;;1899.50000000000;;2521.00000000000;;2854.50000000000;;2811.50000000000;;2663.00000000000;;2428.00000000000;;2650.50000000000;;2613.00000000000;;2570.50000000000;;2219.50000000000;;1573.00000000000;;713.000000000000;;0;;0;;0;;0;;0;;0;;0;;0	0.0;;0.0;;0.0;;0.0;;0.0;;0.0;;0.0;;0.0;;0.0;;0.0;;0.0;;0.0;;0.0;;0.0;;0.0;;193.445003509521;;379.988401412964;;504.317325592041;;571.032846450806;;562.430845260620;;532.723934173584;;485.712997436523;;530.223352432251;;522.721607208252;;514.219629287720;;444.003293991089;;314.673206329346;;142.633182525635;;0.0;;0.0;;0.0;;0.0;;0.0;;0.0;;0.0;;0.0	18	21	[0, 1, 2, 3, 4, 5, 6, 7, 8, 9, 10, 11, 12, 13, 14, 27, 28, 29, 30, 31, 32, 33, 34, 35]	[15, 16, 26]	[17, 18, 19, 20, 21, 22, 23, 24, 25]	[0, 1, 2, 3, 4, 5, 6, 7, 8, 9, 10, 11, 12, 13, 14, 28, 29, 30, 31, 32, 33, 34, 35]	[15, 26, 27]	[16, 17, 18, 19, 20, 21, 22, 23, 24, 25]	0;;0;;0;;0;;0;;0;;0;;0;;0;;0;;0;;0;;0;;0;;0;;109.895404817490;;125.574678976297;;144.471450466866;;151.003311221973;;158.619040471187;;145.499140890934;;138.220837792281;;144.844744467999;;147.122398022871;;143.136298680663;;137.277092043793;;124.426685240747;;101.867561078098;;0;;0;;0;;0;;0;;0;;0;;0	0;;0;;0;;0;;0;;0;;0;;0;;0;;0;;0;;0;;0;;0;;0;;18.6614838369323;;28.7941939053929;;34.5006448876097;;32.7936483966911;;28.9784785476207;;30.7990882177890;;26.3658245499726;;28.6506087958680;;29.2157953520594;;28.0049280027384;;25.8039646698859;;18.2492471686429;;11.3186178975664;;0;;0;;0;;0;;0;;0;;0;;0	62.4	50.4	55.2	67.5386	14.6675	61.8214	11.7925	62.4	50.4	55.2	30.9074	24.9636	20.6049	16.6424	22.7458	20.1213	15.1638	13.4142	27.351
female	48	2013-06-23 11:15:02	急诊报告 1.右侧颞顶部硬膜外血肿，厚约1.0cm； 2.左侧颞叶挫裂伤，小血肿形成；左侧颞部硬膜外/下积血； 3.少许蛛网膜下腔出血； 4.骨窗示：右顶骨、颞骨骨折；右外耳道、中耳、乳突积血、积液； 5.扫描所及：副鼻窦少许炎症。	请结合临床及随诊复查。	1.5	96	0.302696	0.201797	53	25	77	0;;0;;0;;0;;0;;0;;0;;0;;0;;0;;0;;0;;0;;0;;0;;0;;0;;0;;0;;0;;0;;0;;0;;0;;0;;23.0000000000000;;115.500000000000;;317.500000000000;;457.000000000000;;648.500000000000;;871.000000000000;;1114.50000000000;;1284.00000000000;;1416.50000000000;;1582.00000000000;;1675.00000000000;;1750.50000000000;;1809.50000000000;;1827.50000000000;;1798.00000000000;;1720.50000000000;;1670.00000000000;;1674.50000000000;;…	0.0;;0.0;;0.0;;0.0;;0.0;;0.0;;0.0;;0.0;;0.0;;0.0;;0.0;;0.0;;0.0;;0.0;;0.0;;0.0;;0.0;;0.0;;0.0;;0.0;;0.0;;0.0;;0.0;;0.0;;0.0;;4.64134216308594;;23.3076095581055;;64.0707015991211;;92.2214508056641;;130.865669250488;;175.765609741211;;224.903297424316;;259.107971191406;;285.846138000488;;319.243621826172;;338.010787963867;;353.246498107910;;365.152549743652;;368.784904479980;;362.831878662109;;347.…	50	51	[0, 1, 2, 3, 4, 5, 6, 7, 8, 9, 10, 11, 12, 13, 14, 15, 16, 17, 18, 19, 20, 21, 22, 23, 24, 25, 26, 27, 28, 73, 74, 75, 76, 77, 78, 79, 80, 81, 82, 83, 84, 85, 86, 87, 88, 89, 90, 91, 92, 93, 94, 95]	[29, 30, 31, 32, 33, 66, 67, 68, 69, 70, 71, 72]	[34, 35, 36, 37, 38, 39, 40, 41, 42, 43, 44, 45, 46, 47, 48, 49, 50, 51, 52, 53, 54, 55, 56, 57, 58, 59, 60, 61, 62, 63, 64, 65]	[0, 1, 2, 3, 4, 5, 6, 7, 8, 9, 10, 11, 12, 13, 14, 15, 16, 17, 18, 19, 20, 21, 22, 23, 24, 25, 26, 27, 28, 73, 74, 75, 76, 77, 78, 79, 80, 81, 82, 83, 84, 85, 86, 87, 88, 89, 90, 91, 92, 93, 94, 95]	[29, 30, 31, 32, 33, 66, 67, 68, 69, 70, 71, 72]	[34, 35, 36, 37, 38, 39, 40, 41, 42, 43, 44, 45, 46, 47, 48, 49, 50, 51, 52, 53, 54, 55, 56, 57, 58, 59, 60, 61, 62, 63, 64, 65]	0;;0;;0;;0;;0;;0;;0;;0;;0;;0;;0;;0;;0;;0;;0;;0;;0;;0;;0;;0;;0;;0;;0;;0;;0;;18.0277563773199;;47.1699056602830;;50.2493781056044;;80.3990049689671;;90.3548559846121;;97.1287804927046;;100.179838290946;;97.1853898484747;;90.1387818865997;;90.0499861188218;;93.0859817588019;;92.0869154657707;;102.078401241399;;108.018516931126;;113.017697729161;;117.004273426230;;118.004237212059;;123.004064973480;;…	0;;0;;0;;0;;0;;0;;0;;0;;0;;0;;0;;0;;0;;0;;0;;0;;0;;0;;0;;0;;0;;0;;0;;0;;0;;3.00462606288666;;11.0397651545343;;11.8771257340520;;13.0648383074572;;14.0551998198286;;16.1881300821174;;21.3148592108395;;24.5633402913727;;28.0431765869421;;29.0161066382870;;30.0277360512264;;29.0273972663842;;26.0199846301605;;25.5316494564480;;26.0040720438777;;25.0009131252628;;25.0008977144194;;24.0007931655570;;…	79.5	57	57	59.8288	10.6837	60.726	10.4373	79.5	57	57	25.4079	18.217	16.9386	12.1447	25.1941	18.0637	16.7961	12.0425	22.5542
female	19	2013-09-02 11:12:05	急诊报告 1.左侧大脑半球肿胀，左侧颞、额、顶骨部分骨质缺如。 2.左侧颞叶见斑片状高密度影，周围见片状低密度水肿带影，左侧额、顶叶脑皮质密度增高，左侧侧脑室受压、变窄，中线结构稍向右侧偏移，上述改变，考虑出血。 3.右侧额部硬膜外血肿，厚约1.3cm。 4.双侧肋骨未见明显骨折征象，建议定期复查。 5.双肺未见明显实质性病变，纵隔未见明显肿大淋巴结。		3	48	0.605392	0.201797	10	9	18	0;;0;;0;;0;;0;;0;;0;;0;;0;;300.500000000000;;719.500000000000;;1585.50000000000;;1734.00000000000;;1887.50000000000;;1793.00000000000;;1612.50000000000;;1291.00000000000;;929.500000000000;;288.500000000000;;0;;0;;0;;0;;0;;0;;0;;0;;0;;0;;0;;0;;0;;0;;0;;0;;0;;0;;0;;0;;0;;0;;0;;0;;0;;0;;0;;0;;0	0.0;;0.0;;0.0;;0.0;;0.0;;0.0;;0.0;;0.0;;0.0;;60.6401443481445;;145.193290710449;;319.949913024902;;349.916839599609;;380.892753601074;;361.822891235352;;325.398445129395;;260.520553588867;;187.570762634277;;58.2185745239258;;0.0;;0.0;;0.0;;0.0;;0.0;;0.0;;0.0;;0.0;;0.0;;0.0;;0.0;;0.0;;0.0;;0.0;;0.0;;0.0;;0.0;;0.0;;0.0;;0.0;;0.0;;0.0;;0.0;;0.0;;0.0;;0.0;;0.0;;0.0;;0.0	13	13	[0, 1, 2, 3, 4, 5, 6, 7, 8, 9, 18, 19, 20, 21, 22, 23, 24, 25, 26, 27, 28, 29, 30, 31, 32, 33, 34, 35, 36, 37, 38, 39, 40, 41, 42, 43, 44, 45, 46, 47]	[10, 16, 17]	[11, 12, 13, 14, 15]	[0, 1, 2, 3, 4, 5, 6, 7, 8, 9, 18, 19, 20, 21, 22, 23, 24, 25, 26, 27, 28, 29, 30, 31, 32, 33, 34, 35, 36, 37, 38, 39, 40, 41, 42, 43, 44, 45, 46, 47]	[10, 16, 17]	[11, 12, 13, 14, 15]	0;;0;;0;;0;;0;;0;;0;;0;;0;;30.0832179129826;;49.9299509312797;;82.2800097228968;;86.3770802933278;;96.2081077664456;;91.7605579756357;;87.9317917479224;;84.4807670419723;;73.4982993000518;;39.8497176903426;;0;;0;;0;;0;;0;;0;;0;;0;;0;;0;;0;;0;;0;;0;;0;;0;;0;;0;;0;;0;;0;;0;;0;;0;;0;;0;;0;;0;;0	0;;0;;0;;0;;0;;0;;0;;0;;0;;9.75671932312951;;21.3985503991199;;27.7828604259132;;28.7923600977759;;28.8624323299337;;27.7415640391457;;28.7776772993201;;26.0743108154236;;22.8661375600161;;13.5489040147165;;0;;0;;0;;0;;0;;0;;0;;0;;0;;0;;0;;0;;0;;0;;0;;0;;0;;0;;0;;0;;0;;0;;0;;0;;0;;0;;0;;0;;0	30	19.5	19.5	43.2185	12.9655	43.2185	12.9655	30	19.5	19.5	8.40527	5.46342	5.60351	3.64228	8.40527	5.46342	5.60351	3.64228	7.35037
female	22	2013-09-07 19:28:51	急诊报告： 1 左颞部及左颞顶部硬膜外血肿，厚度分别为5mm及21mm。 2 右侧颞叶小片状出血高密度影及斑片状低密度水肿，考虑脑挫裂伤。 3 大脑半球脑沟变窄，左侧侧脑室稍显狭窄。 4 左侧颞骨骨折。左颞顶部头皮下血肿。 5 双侧顶部斑点、条状高密度影，钙化可能。	建议随诊复查。	1.2	144	0.240056	0.200047	60	56	115	0;;0;;0;;0;;0;;0;;0;;0;;0;;0;;0;;0;;0;;0;;0;;0;;0;;0;;0;;0;;0;;0;;0;;0;;0;;0;;0;;0;;0;;0;;0;;0;;0;;0;;0;;0;;0;;0;;0;;0;;0;;0;;0;;0;;0;;0;;0;;0;;0;;0;;0;;0;;0;;0;;0;;0;;70.5000000000000;;184.000000000000;;298.000000000000;;497.500000000000;;669.000000000000;;876.000000000000;;1055.00000000000;;1276.00000000000;;1479.00000000000;;1719.50000000000;;1962.50000000000;;2187.00000000000;;2416.0000000000…	0.0;;0.0;;0.0;;0.0;;0.0;;0.0;;0.0;;0.0;;0.0;;0.0;;0.0;;0.0;;0.0;;0.0;;0.0;;0.0;;0.0;;0.0;;0.0;;0.0;;0.0;;0.0;;0.0;;0.0;;0.0;;0.0;;0.0;;0.0;;0.0;;0.0;;0.0;;0.0;;0.0;;0.0;;0.0;;0.0;;0.0;;0.0;;0.0;;0.0;;0.0;;0.0;;0.0;;0.0;;0.0;;0.0;;0.0;;0.0;;0.0;;0.0;;0.0;;0.0;;0.0;;0.0;;0.0;;0.0;;14.1032810211182;;36.8085632324219;;59.6138687133789;;99.5231533050537;;133.831134796143;;175.240768432617;;211.0490989…	90	86	[0, 1, 2, 3, 4, 5, 6, 7, 8, 9, 10, 11, 12, 13, 14, 15, 16, 17, 18, 19, 20, 21, 22, 23, 24, 25, 26, 27, 28, 29, 30, 31, 32, 33, 34, 35, 36, 37, 38, 39, 40, 41, 42, 43, 44, 45, 46, 47, 48, 49, 50, 51, 52, 53, 54, 55, 56, 57, 58, 59, 60, 61, 62, 63, 111, 112, 113, 114, 115, 116, 117, 118, 119, 120, 121, 122, 123, 124, 125, 126, 127, 128, 129, 130, 131, 132, 133, 134, 135, 136, 137, 138, 139, 140, 14…	[64, 65, 66, 67, 68, 69, 70, 71, 72, 73, 74, 102, 103, 104, 105, 106, 107, 108, 109, 110]	[75, 76, 77, 78, 79, 80, 81, 82, 83, 84, 85, 86, 87, 88, 89, 90, 91, 92, 93, 94, 95, 96, 97, 98, 99, 100, 101]	[0, 1, 2, 3, 4, 5, 6, 7, 8, 9, 10, 11, 12, 13, 14, 15, 16, 17, 18, 19, 20, 21, 22, 23, 24, 25, 26, 27, 28, 29, 30, 31, 32, 33, 34, 35, 36, 37, 38, 39, 40, 41, 42, 43, 44, 45, 46, 47, 48, 49, 50, 51, 52, 53, 54, 55, 56, 57, 58, 59, 60, 61, 62, 111, 112, 113, 114, 115, 116, 117, 118, 119, 120, 121, 122, 123, 124, 125, 126, 127, 128, 129, 130, 131, 132, 133, 134, 135, 136, 137, 138, 139, 140, 141, 1…	[63, 64, 65, 66, 67, 68, 69, 70, 71, 72, 73, 103, 104, 105, 106, 107, 108, 109, 110]	[74, 75, 76, 77, 78, 79, 80, 81, 82, 83, 84, 85, 86, 87, 88, 89, 90, 91, 92, 93, 94, 95, 96, 97, 98, 99, 100, 101, 102]	0;;0;;0;;0;;0;;0;;0;;0;;0;;0;;0;;0;;0;;0;;0;;0;;0;;0;;0;;0;;0;;0;;0;;0;;0;;0;;0;;0;;0;;0;;0;;0;;0;;0;;0;;0;;0;;0;;0;;0;;0;;0;;0;;0;;0;;0;;0;;0;;0;;0;;0;;0;;0;;0;;0;;0;;26.6833281282527;;41.2310562561766;;61.1882341631134;;88.1192374002408;;95.1892851112981;;99.1413132856328;;101.118742080783;;105.546198415670;;109.329776364904;;116.400171821179;;121.494855858180;;128.132743668432;;133.95894893585…	0;;0;;0;;0;;0;;0;;0;;0;;0;;0;;0;;0;;0;;0;;0;;0;;0;;0;;0;;0;;0;;0;;0;;0;;0;;0;;0;;0;;0;;0;;0;;0;;0;;0;;0;;0;;0;;0;;0;;0;;0;;0;;0;;0;;0;;0;;0;;0;;0;;0;;0;;0;;0;;0;;0;;0;;4.10512740434656;;6.18465843842649;;10.1980390271856;;10.4696123643850;;12.1518236312295;;14.1630447550904;;16.1789987329253;;19.2824785567090;;21.2585676265092;;23.2800343642358;;26.3238854359391;;28.2497387615440;;29.209094128871…	72	44.4	46.2	74.6344	21.1314	75.0794	20.6805	72	44.4	46.2	56.7768	35.0123	37.8512	23.3416	55.8966	35.867	37.2644	23.9113	45.2264
male	35	2013-10-02 15:43:48	急诊报告： 1 右顶骨骨折。 2 右侧额顶叶交界区脑挫裂伤，小血肿形成，直径0.6cm。 3 右顶部硬膜外血肿，厚约1.2cm。 4 左侧大脑脚底0.7×0.3cm高密度影，考虑小血肿。 5 纵裂池及右额叶脑沟内少量蛛网膜下腔出血。 6 中线结构居中。	请结合临床随诊复查	3	49	0.657072	0.219024	18	25	42	0;;0;;0;;0;;0;;0;;0;;0;;0;;0;;0;;0;;0;;0;;0;;0;;0;;0;;0;;0;;0;;0;;0;;0;;0;;148.000000000000;;496.500000000000;;989.500000000000;;1442.00000000000;;1892.00000000000;;2254.00000000000;;2485.00000000000;;2625.50000000000;;2819.00000000000;;2861.00000000000;;2762.50000000000;;2690.50000000000;;2575.00000000000;;2431.50000000000;;2038.50000000000;;1625.00000000000;;1058.50000000000;;438.500000000000;;…	0.0;;0.0;;0.0;;0.0;;0.0;;0.0;;0.0;;0.0;;0.0;;0.0;;0.0;;0.0;;0.0;;0.0;;0.0;;0.0;;0.0;;0.0;;0.0;;0.0;;0.0;;0.0;;0.0;;0.0;;0.0;;32.4155512734206;;108.745413562523;;216.724243142228;;315.832600920761;;414.393398711567;;493.680084934393;;544.274627800340;;575.047499110580;;617.428642160627;;626.627649954436;;605.053786438003;;589.284058791475;;563.986787358501;;532.556844062988;;446.480413992351;;355.…	34	34	[0, 1, 2, 3, 4, 5, 6, 7, 8, 9, 10, 11, 12, 13, 14, 15, 16, 17, 18, 19, 20, 21, 22, 23, 24, 25, 26, 42, 43, 44, 45, 46, 47, 48]	[27, 28, 29, 39, 40, 41]	[30, 31, 32, 33, 34, 35, 36, 37, 38]	[0, 1, 2, 3, 4, 5, 6, 7, 8, 9, 10, 11, 12, 13, 14, 15, 16, 17, 18, 19, 20, 21, 22, 23, 24, 25, 26, 42, 43, 44, 45, 46, 47, 48]	[27, 28, 29, 39, 40, 41]	[30, 31, 32, 33, 34, 35, 36, 37, 38]	0;;0;;0;;0;;0;;0;;0;;0;;0;;0;;0;;0;;0;;0;;0;;0;;0;;0;;0;;0;;0;;0;;0;;0;;0;;22.4722050542442;;49.2442890089805;;77.6981338257232;;91.9238815542512;;112.680965562068;;120.415945787923;;129.321305282618;;132.924790765305;;136.341483048997;;138.437711625120;;138.571281295945;;135.325533436968;;130.249760076554;;124.907966119059;;112.507777508935;;95.7183368012629;;75.4519714785505;;51.0392006206994;;…	0;;0;;0;;0;;0;;0;;0;;0;;0;;0;;0;;0;;0;;0;;0;;0;;0;;0;;0;;0;;0;;0;;0;;0;;0;;9.42382792597339;;13.2298089874873;;16.7014680186134;;21.8866384652979;;23.2631670837818;;27.1526152266885;;25.8642610565235;;26.8755041438048;;27.7057559137000;;28.2673861433492;;28.4435787923256;;29.9910641671119;;28.6990996778849;;27.9206041913191;;26.3005194176731;;23.9295842003157;;19.4019355230558;;11.5017916891717;;…	54	36	36	64.7888	13.2291	64.7888	13.2291	54	36	36	23.1417	15.4278	15.4278	10.2852	23.1417	15.4278	15.4278	10.2852	22.099
male	50	2013-10-14 11:16:07	急诊报告： 1.右侧顶部及左顶部颅骨内板下见数处梭形高密度影，以右侧为著，最宽约2.5cm，考虑硬膜外血肿； 双侧顶部脑沟内见条状高密度影，考虑蛛网膜下腔出血； 2.左侧额颞叶见斑点、片状稍高密度影，多为挫裂伤； 双侧额部脑外间隙稍宽； 3.双侧顶骨、右侧颞骨骨折，右侧乳突受累，右乳突蜂房内软组织密度影多为积血；左侧乳突窦内软组织密度影多为慢性炎症；右侧咽旁间隙积气； 4.右侧颞顶部头皮下软组织肿胀。 请结合临床，建议随访复查。		3	57	0.657072	0.219024	8	45	52	0;;0;;0;;0;;0;;0;;0;;0;;0;;0;;0;;0;;0;;0;;0;;0;;0;;0;;0;;0;;0;;0;;0;;0;;0;;0;;0;;0;;0;;0;;0;;0;;0;;0;;0;;0;;0;;0;;0;;0;;0;;0;;0;;0;;0;;34.0000000000000;;275.500000000000;;3349.50000000000;;4415.00000000000;;4427.00000000000;;3702.00000000000;;1824.50000000000;;634.000000000000;;0;;0;;0;;0	0.0;;0.0;;0.0;;0.0;;0.0;;0.0;;0.0;;0.0;;0.0;;0.0;;0.0;;0.0;;0.0;;0.0;;0.0;;0.0;;0.0;;0.0;;0.0;;0.0;;0.0;;0.0;;0.0;;0.0;;0.0;;0.0;;0.0;;0.0;;0.0;;0.0;;0.0;;0.0;;0.0;;0.0;;0.0;;0.0;;0.0;;0.0;;0.0;;0.0;;0.0;;0.0;;0.0;;0.0;;0.0;;7.44681583308312;;60.3411106474823;;733.620871556233;;966.990938325352;;969.619226266440;;810.826829825697;;399.609279042946;;138.861212887491;;0.0;;0.0;;0.0;;0.0	49	49	[0, 1, 2, 3, 4, 5, 6, 7, 8, 9, 10, 11, 12, 13, 14, 15, 16, 17, 18, 19, 20, 21, 22, 23, 24, 25, 26, 27, 28, 29, 30, 31, 32, 33, 34, 35, 36, 37, 38, 39, 40, 41, 42, 43, 44, 45, 46, 52, 53, 54, 55, 56]	[51]	[47, 48, 49, 50]	[0, 1, 2, 3, 4, 5, 6, 7, 8, 9, 10, 11, 12, 13, 14, 15, 16, 17, 18, 19, 20, 21, 22, 23, 24, 25, 26, 27, 28, 29, 30, 31, 32, 33, 34, 35, 36, 37, 38, 39, 40, 41, 42, 43, 44, 45, 46, 52, 53, 54, 55, 56]	[51]	[47, 48, 49, 50]	0;;0;;0;;0;;0;;0;;0;;0;;0;;0;;0;;0;;0;;0;;0;;0;;0;;0;;0;;0;;0;;0;;0;;0;;0;;0;;0;;0;;0;;0;;0;;0;;0;;0;;0;;0;;0;;0;;0;;0;;0;;0;;0;;0;;0;;29.1547594742265;;44.4184646290256;;87.4642784226795;;111.018016555873;;116.661904664719;;93.9627585801950;;92.2821759604746;;40.4598566482878;;0;;0;;0;;0	0;;0;;0;;0;;0;;0;;0;;0;;0;;0;;0;;0;;0;;0;;0;;0;;0;;0;;0;;0;;0;;0;;0;;0;;0;;0;;0;;0;;0;;0;;0;;0;;0;;0;;0;;0;;0;;0;;0;;0;;0;;0;;0;;0;;0;;2.30169153743893;;10.1944017181370;;54.6651740141747;;59.6983673932522;;58.8471554503450;;54.2895938463349;;38.0663975836958;;21.2946613938357;;0;;0;;0;;0	24	13.5	13.5	54.5978	27.5405	54.5978	27.5405	24	13.5	13.5	18.0438	10.1496	12.0292	6.76642	18.0438	10.1496	12.0292	6.76642	12.2619
male	43	2013-10-19 10:04:53	急诊报告： 1、左侧颞顶部见凸透镜样高密度影，截面大小约为5.9x1.4cm，考虑硬膜外血肿，毗邻脑实质及左侧脑室受压改变，中线结构右移4mm； 2、右侧顶部脑沟内见高密度影，纵裂密度增高，考虑蛛网膜下腔出血可能； 3、骨窗示左侧颞骨骨折，可见多发骨折线，左侧颞骨乳头部受累，蜂房内软组织密度影，考虑积血/积液；左侧鼻咽旁脂肪间隙少许积气。 左侧蝶窦外侧壁可疑骨折，左侧蝶窦积血/液并少许气体影；右侧蝶窦软组织密度影，考虑炎症可能性大； 左侧眼眶内侧壁凹陷； 4、左侧颞顶部皮下软组织肿胀； 5、左上肺钙化灶；右肺下叶背段（上叶与后叶交界处）胸膜下见小斑片状影，建议定期复查； 6、双侧胸腔积液并胸膜增厚粘连。		3	51	0.657072	0.219024	28	13	40	0;;0;;0;;0;;0;;0;;0;;0;;0;;0;;0;;0;;0;;97.0000000000000;;307.500000000000;;537.500000000000;;937.500000000000;;1293.50000000000;;1542.50000000000;;1732.50000000000;;1985.50000000000;;2075.00000000000;;2127.50000000000;;2205.00000000000;;2353.50000000000;;2489.50000000000;;2650.50000000000;;2729.00000000000;;2731.50000000000;;2723.50000000000;;2718.00000000000;;2694.00000000000;;2582.00000000000;;…	0.0;;0.0;;0.0;;0.0;;0.0;;0.0;;0.0;;0.0;;0.0;;0.0;;0.0;;0.0;;0.0;;21.2453275237960;;67.3498784903841;;117.725397361241;;205.334995397513;;283.307537649795;;337.844512427374;;379.459071494603;;434.872142252545;;454.474789813161;;465.973549555422;;482.947909174949;;515.472972445915;;545.260235778248;;580.523098987847;;597.716482602466;;598.264042590193;;596.511850629467;;595.307218656468;;590.050642…	28	27	[0, 1, 2, 3, 4, 5, 6, 7, 8, 9, 10, 11, 12, 13, 14, 15, 39, 40, 41, 42, 43, 44, 45, 46, 47, 48, 49, 50]	[16, 17, 18, 19, 20, 35, 36, 37, 38]	[21, 22, 23, 24, 25, 26, 27, 28, 29, 30, 31, 32, 33, 34]	[0, 1, 2, 3, 4, 5, 6, 7, 8, 9, 10, 11, 12, 13, 14, 15, 39, 40, 41, 42, 43, 44, 45, 46, 47, 48, 49, 50]	[16, 17, 18, 19, 20, 35, 36, 37, 38]	[21, 22, 23, 24, 25, 26, 27, 28, 29, 30, 31, 32, 33, 34]	0;;0;;0;;0;;0;;0;;0;;0;;0;;0;;0;;0;;0;;35.3553390593274;;50.0099990001999;;63.1506136153878;;80.6225774829855;;96.0832971957145;;103.043680058507;;110.040901486674;;116.107708615750;;114.354711315276;;114.529472189476;;121.412519947491;;128.471786786049;;132.544332206247;;137.615406114286;;138.610966377123;;138.708327075198;;138.708327075198;;139.703256941275;;139.703256941275;;137.524543264103;;…	0;;0;;0;;0;;0;;0;;0;;0;;0;;0;;0;;0;;0;;4.41941738241592;;10.2061222449388;;14.2598159776682;;17.9161283295523;;18.0156182241965;;22.0093297212346;;27.0100394558201;;28.0259986313880;;30.0933450829672;;29.1346902938141;;26.0886406498742;;27.0995175251822;;28.1154644073858;;29.1302684475497;;29.1283914850476;;29.1488513418894;;29.1488513418894;;28.1416632687461;;28.1416632687461;;27.1033771396406;;…	84	55.5	55.5	64.9155	13.6417	64.8699	13.6321	84	55.5	55.5	37.1933	24.5742	24.7955	16.3828	37.1411	24.5397	24.7608	16.3598	32.6348
male	64	2013-11-10 13:30:42	急诊报告 1.左侧颞顶部硬膜外血肿，厚约2.2cm；左颞顶部少许硬膜下积液；左侧侧脑室受压变窄，中线结构向右侧移位，约6.7mm；左顶部软组织肿胀； 2.左侧颞叶少许稍高密度影，需鉴别于颞叶挫裂伤与蛛网膜下腔出血； 3.骨窗示：左顶颞骨骨折；副鼻窦炎； 4.右肺下叶背段结节影，大小约1.3cm×1.1cm，周围可见少许纤维灶，建议短期复查； 5.左主支气管内见少许软组织影，分泌物？建议必要时纤支镜检查； 6.纵隔小淋巴结增多。	请结合临床，必要时随诊复查。	3	54	0.444675	0.148225	32	14	45	0;;0;;0;;0;;0;;0;;0;;0;;0;;0;;0;;0;;0;;0;;123.500000000000;;720.000000000000;;1474.50000000000;;2002.50000000000;;2918.00000000000;;3990.50000000000;;4105.00000000000;;4226.50000000000;;4084.50000000000;;3916.50000000000;;3928.00000000000;;3931.50000000000;;4215.00000000000;;4864.50000000000;;5691.00000000000;;6317.00000000000;;6870.50000000000;;7086.00000000000;;7342.50000000000;;7754.0000000000…	0.0;;0.0;;0.0;;0.0;;0.0;;0.0;;0.0;;0.0;;0.0;;0.0;;0.0;;0.0;;0.0;;0.0;;18.3057865930790;;106.721994712687;;218.557751672024;;296.820547794661;;432.520528571696;;591.491833195803;;608.463594854974;;626.472931462740;;605.424982505515;;580.523183739222;;582.227771154772;;582.746558629069;;624.768344047190;;721.040476777593;;843.548433208199;;936.337278611174;;1018.37981204655;;1050.32229796403;;1088.…	33	30	[0, 1, 2, 3, 4, 5, 6, 7, 8, 9, 10, 11, 12, 13, 14, 15, 16, 43, 44, 45, 46, 47, 48, 49, 50, 51, 52, 53]	[17, 18, 19, 20, 21, 22, 23, 24, 25, 26, 27, 28, 39, 40, 41, 42]	[29, 30, 31, 32, 33, 34, 35, 36, 37, 38]	[0, 1, 2, 3, 4, 5, 6, 7, 8, 9, 10, 11, 12, 13, 14, 15, 16, 43, 44, 45, 46, 47, 48, 49, 50, 51, 52, 53]	[17, 18, 19, 20, 21, 22, 23, 24, 25, 26, 27, 40, 41, 42]	[28, 29, 30, 31, 32, 33, 34, 35, 36, 37, 38, 39]	0;;0;;0;;0;;0;;0;;0;;0;;0;;0;;0;;0;;0;;0;;39.0512483795333;;46.5295604965274;;71.0070419043069;;74.4311762637136;;101.242283656583;;134.825813552153;;147.597425451801;;155.756219779500;;149.465715132267;;147.827602294024;;147.122398022871;;159.380048939634;;159.765453086705;;162.640708311296;;169.920569678894;;173.657709301948;;183.439363278441;;188.509946687171;;194.247265103012;;197.25364381932…	0;;0;;0;;0;;0;;0;;0;;0;;0;;0;;0;;0;;0;;0;;5.81614337567517;;26.3374870735061;;41.0040664517829;;41.8675366483389;;45.5590276454623;;44.9419378507178;;43.9412182642767;;43.8749914871832;;41.7624792281334;;37.9243587037024;;41.5780690064635;;44.1845680228687;;45.7619639494581;;46.9155889359507;;51.0804166519376;;53.3526697252974;;57.4244963306425;;56.7127381982590;;62.6086226365081;;64.939471216237…	96	54	57	75.9427	25.0017	70.6242	22.1084	96	54	57	91.1374	51.2648	60.7582	34.1765	74.9467	44.4996	49.9645	29.6664	60.7368
male	37	2013-11-28 16:51:15	急诊报告 1.额骨左侧和左侧顶骨骨折； 2.左侧额顶部硬膜外及硬膜下血肿，范围约约1.56×10.5×4.83cm（左右横径×前后径×上下径）；左侧额颞顶部少量硬膜下积液； 3.左侧额叶脑挫伤； 4.中线结构右移约0.56cm。	请结合临床，治疗后短期复查。	3	54	0.657072	0.219024	19	29	47	0;;0;;0;;0;;0;;0;;0;;0;;0;;0;;0;;0;;0;;0;;0;;0;;0;;0;;0;;0;;0;;0;;0;;0;;0;;0;;0;;0;;0;;161.000000000000;;235.500000000000;;534.000000000000;;1195.50000000000;;1730.00000000000;;2835.00000000000;;3464.50000000000;;3747.00000000000;;4355.50000000000;;4246.50000000000;;4187.50000000000;;4103.50000000000;;4513.50000000000;;3751.00000000000;;3526.00000000000;;3147.00000000000;;2261.50000000000;;1197.0…	0.0;;0.0;;0.0;;0.0;;0.0;;0.0;;0.0;;0.0;;0.0;;0.0;;0.0;;0.0;;0.0;;0.0;;0.0;;0.0;;0.0;;0.0;;0.0;;0.0;;0.0;;0.0;;0.0;;0.0;;0.0;;0.0;;0.0;;0.0;;0.0;;35.2628632095995;;51.5801508438551;;116.958813378423;;261.843186130908;;378.911511506876;;620.933026082078;;758.808630991661;;820.682909604778;;953.959010617457;;930.085395152573;;917.162979442223;;898.764963854605;;988.564801841784;;821.559005585141;;77…	41	38	[0, 1, 2, 3, 4, 5, 6, 7, 8, 9, 10, 11, 12, 13, 14, 15, 16, 17, 18, 19, 20, 21, 22, 23, 24, 25, 26, 27, 28, 29, 30, 31, 47, 48, 49, 50, 51, 52, 53]	[32, 33, 34, 44, 45, 46]	[35, 36, 37, 38, 39, 40, 41, 42, 43]	[0, 1, 2, 3, 4, 5, 6, 7, 8, 9, 10, 11, 12, 13, 14, 15, 16, 17, 18, 19, 20, 21, 22, 23, 24, 25, 26, 27, 28, 29, 30, 31, 47, 48, 49, 50, 51, 52, 53]	[32, 33, 34, 44, 45, 46]	[35, 36, 37, 38, 39, 40, 41, 42, 43]	0;;0;;0;;0;;0;;0;;0;;0;;0;;0;;0;;0;;0;;0;;0;;0;;0;;0;;0;;0;;0;;0;;0;;0;;0;;0;;0;;0;;0;;33.4215499341368;;44.4072066223490;;106.831643252362;;123.709336753537;;182.529449678675;;204.824314962848;;201.444781515928;;207.465659809039;;207.793166393893;;203.337158433967;;196.512086142303;;195.143536915779;;213.974297521922;;199.724810677091;;188.010637996896;;169.002958553985;;144.678954931255;;109.29…	0;;0;;0;;0;;0;;0;;0;;0;;0;;0;;0;;0;;0;;0;;0;;0;;0;;0;;0;;0;;0;;0;;0;;0;;0;;0;;0;;0;;0;;7.71266536941619;;8.59494321722885;;7.88689983742272;;16.5425275891358;;18.1395726388745;;23.0892864139938;;27.2632035134339;;28.2214316652002;;29.0695103245342;;32.2757394339629;;35.2440154494348;;32.9157773110953;;35.5144062277049;;34.1238370001061;;34.0019238930557;;31.0005426933345;;27.1273040496102;;18.048…	57	36	36	100.14	16.6207	95.1618	15.105	57	36	36	47.4354	29.9592	31.6236	19.9728	40.9666	25.8736	27.311	17.2491	32.6154
male	56	2013-11-25 10:48:09	急诊报告 1.骨折情况请参阅前片（2013.11.22），左侧鼓室乳突积血？积液？ 2.左侧颞顶部硬膜外血肿，范围及密度均较前（2013.11.23）相仿； 3.蛛网膜下腔出血，较前吸收减少； 4.部分鼻窦炎；	请结合临床及随诊复查。	3	57	0.657072	0.219024	16	18	33	0;;0;;0;;0;;0;;0;;0;;0;;0;;0;;0;;0;;0;;0;;0;;0;;0;;0;;170.500000000000;;341.000000000000;;580.500000000000;;762.500000000000;;870.000000000000;;942.000000000000;;995.000000000000;;1067.00000000000;;1021.50000000000;;942.000000000000;;870.500000000000;;713.500000000000;;510.500000000000;;322.000000000000;;196.000000000000;;53.0000000000000;;0;;0;;0;;0;;0;;0;;0;;0;;0;;0;;0;;0;;0;;0;;0;;0;;0;;0;;0;;…	0.0;;0.0;;0.0;;0.0;;0.0;;0.0;;0.0;;0.0;;0.0;;0.0;;0.0;;0.0;;0.0;;0.0;;0.0;;0.0;;0.0;;0.0;;37.3435911629609;;74.6871823259219;;127.143429150140;;167.005796256644;;190.550875728892;;206.320603375421;;217.928875115227;;233.698602761756;;223.733010985130;;206.320603375421;;190.660387726437;;156.273620497200;;111.811749493792;;70.5257264191990;;42.9287030377733;;11.6082717398060;;0.0;;0.0;;0.0;;0.0;;0…	25	25	[0, 1, 2, 3, 4, 5, 6, 7, 8, 9, 10, 11, 12, 13, 14, 15, 16, 17, 18, 32, 33, 34, 35, 36, 37, 38, 39, 40, 41, 42, 43, 44, 45, 46, 47, 48, 49, 50, 51, 52, 53, 54, 55, 56]	[19, 20, 21, 29, 30, 31]	[22, 23, 24, 25, 26, 27, 28]	[0, 1, 2, 3, 4, 5, 6, 7, 8, 9, 10, 11, 12, 13, 14, 15, 16, 17, 18, 32, 33, 34, 35, 36, 37, 38, 39, 40, 41, 42, 43, 44, 45, 46, 47, 48, 49, 50, 51, 52, 53, 54, 55, 56]	[19, 20, 21, 29, 30, 31]	[22, 23, 24, 25, 26, 27, 28]	0;;0;;0;;0;;0;;0;;0;;0;;0;;0;;0;;0;;0;;0;;0;;0;;0;;0;;43.0464865000618;;57.0788927713213;;78.0256368125246;;87.0229854693575;;96.0052081920559;;98.0000000000000;;97.0051545022222;;96.0208310732624;;99.0454441153151;;98.0459076147495;;89.1403387922662;;79.1580697086532;;70.1141925718324;;61.1310068623117;;49.1629942131274;;27.1661554144122;;0;;0;;0;;0;;0;;0;;0;;0;;0;;0;;0;;0;;0;;0;;0;;0;;0;;0;;0;;…	0;;0;;0;;0;;0;;0;;0;;0;;0;;0;;0;;0;;0;;0;;0;;0;;0;;0;;5.73953153334157;;11.0152249207813;;13.0042728020874;;15.0039630119582;;16.0008680320093;;16.0000000000000;;16.0008502271707;;17.0036888358902;;17.0078035349531;;16.0074951207754;;15.0236526054381;;13.1930116181089;;10.0163132245475;;8.01718122784416;;6.01995847507683;;3.01846171271247;;0;;0;;0;;0;;0;;0;;0;;0;;0;;0;;0;;0;;0;;0;;0;;0;;0;;0;;0;;…	48	30	30	44.9377	7.95773	44.9377	7.95773	48	30	30	8.58246	5.36403	5.72164	3.57602	8.58246	5.36403	5.72164	3.57602	6.80562
male	61	2013-12-08 11:10:58	急诊报告 1、右侧额叶、颞叶见多发团片状高密度影，较大者位于额叶，直径约1.5cm，考虑为脑挫裂伤。 2、左侧颞部颅内板下见梭形致密影，大小约3.5*0.6cm，其内少许气体密度影，考虑为硬膜外/下出血并少量积气。 3、左侧颞骨鳞部、乳突部骨折并左侧中耳乳突蜂房积血。 4、可疑蛛网膜下腔出血；可疑左侧颧弓裂缝骨折。		3	50	0.657072	0.219024	10	12	21	0;;0;;0;;0;;0;;0;;0;;0;;0;;0;;0;;0;;71.5000000000000;;239.500000000000;;306.500000000000;;433.500000000000;;752.000000000000;;921.500000000000;;769.000000000000;;762.500000000000;;421.000000000000;;221.000000000000;;0;;0;;0;;0;;0;;0;;0;;0;;0;;0;;0;;0;;0;;0;;0;;0;;0;;0;;0;;0;;0;;0;;0;;0;;0;;0;;0;;0	0.0;;0.0;;0.0;;0.0;;0.0;;0.0;;0.0;;0.0;;0.0;;0.0;;0.0;;0.0;;15.6602156489836;;52.4562468242179;;67.1308544952934;;94.9469018718098;;164.706044308191;;201.830611476062;;168.429452224733;;167.005796256644;;92.2091019331763;;48.4043029150403;;0.0;;0.0;;0.0;;0.0;;0.0;;0.0;;0.0;;0.0;;0.0;;0.0;;0.0;;0.0;;0.0;;0.0;;0.0;;0.0;;0.0;;0.0;;0.0;;0.0;;0.0;;0.0;;0.0;;0.0;;0.0;;0.0;;0.0;;0.0	17	17	[0, 1, 2, 3, 4, 5, 6, 7, 8, 9, 10, 11, 12, 21, 22, 23, 24, 25, 26, 27, 28, 29, 30, 31, 32, 33, 34, 35, 36, 37, 38, 39, 40, 41, 42, 43, 44, 45, 46, 47, 48, 49]	[13, 14, 15, 20]	[16, 17, 18, 19]	[0, 1, 2, 3, 4, 5, 6, 7, 8, 9, 10, 11, 12, 21, 22, 23, 24, 25, 26, 27, 28, 29, 30, 31, 32, 33, 34, 35, 36, 37, 38, 39, 40, 41, 42, 43, 44, 45, 46, 47, 48, 49]	[13, 14, 15, 20]	[16, 17, 18, 19]	0;;0;;0;;0;;0;;0;;0;;0;;0;;0;;0;;0;;25.3179778023443;;37.1214223865412;;40.6078810084939;;54.1294744108974;;82.2982381342395;;87.4642784226795;;79.1012010022604;;81.0555365166378;;72.1734023030645;;65.1229606206597;;0;;0;;0;;0;;0;;0;;0;;0;;0;;0;;0;;0;;0;;0;;0;;0;;0;;0;;0;;0;;0;;0;;0;;0;;0;;0;;0;;0	0;;0;;0;;0;;0;;0;;0;;0;;0;;0;;0;;0;;5.06359556046887;;11.0360985473501;;11.1671672773358;;12.2557300552975;;16.0581928066809;;17.0907210710983;;15.0192153801760;;13.0089132681024;;9.02167528788307;;7.01324191299413;;0;;0;;0;;0;;0;;0;;0;;0;;0;;0;;0;;0;;0;;0;;0;;0;;0;;0;;0;;0;;0;;0;;0;;0;;0;;0;;0;;0	30	18	18	40.9333	7.99846	40.9333	7.99846	30	18	18	4.91105	2.94663	3.27403	1.96442	4.91105	2.94663	3.27403	1.96442	3.21834
male	42	2013-12-24 01:56:34	急诊报告 1、右侧颞极区硬膜外血肿，最大截面大小约5.1x3.6cm，邻近脑实质及侧脑室受压，中线结构左移约3.5mm； 2、蛛网膜下腔出血；脑肿胀； 3、右侧颞骨多发骨折，累及颞颌关节面；右侧颧弓骨折；右侧眼眶上壁、内侧壁及外侧壁多发骨折；右侧上颌窦前壁、外侧壁多发骨折；伴副鼻窦积液/积血，右侧上直肌、外直肌肿胀，右侧眼睑及鼻根部软组织肿胀，右眼眶内上部少许积气；右侧颌面部软组织肿胀并多发积气； 4、颈椎诸椎体及附件未见明确骨折征象； 5、颈椎退行性变：曲度变直，椎体骨质增生，椎间盘不同程度突出； 6、右肺外带条片状磨玻璃样影，考虑少许间质性病变可能； 7、气管支气管通畅，纵隔内未见明显增大淋巴结； 8、肝脏、脾脏、胰腺及双肾未见明显外伤性改变；胆囊充盈，壁光整，囊内密度均匀； 9、腹部肠管未见明显异常扩张、积气、积液等征象；腹腔未见积液；腹膜后未见明显增大淋巴结。		3	54	0.657072	0.219024	18	9	26	0;;0;;0;;0;;0;;0;;0;;0;;0;;176.500000000000;;855.500000000000;;1850.00000000000;;3846.00000000000;;4358.00000000000;;4801.00000000000;;5421.00000000000;;5855.50000000000;;5842.00000000000;;5731.50000000000;;5454.50000000000;;4838.50000000000;;4328.50000000000;;3442.00000000000;;2080.00000000000;;599.000000000000;;122.500000000000;;141.500000000000;;0;;0;;0;;0;;0;;0;;0;;0;;0;;0;;0;;0;;0;;0;;0;;0;;…	0.0;;0.0;;0.0;;0.0;;0.0;;0.0;;0.0;;0.0;;0.0;;38.6577351335050;;187.375027800077;;405.194390917758;;842.366285118755;;954.506570605183;;1051.53420043035;;1187.32907738658;;1282.49500325348;;1279.53817931975;;1255.33602786223;;1194.66638122211;;1059.74760024626;;948.045362750009;;753.880591102121;;455.569909788614;;131.195373059317;;26.8304393986083;;30.9918953053312;;0.0;;0.0;;0.0;;0.0;;0.0;;0.0;;…	16	17	[0, 1, 2, 3, 4, 5, 6, 7, 8, 9, 10, 24, 25, 26, 27, 28, 29, 30, 31, 32, 33, 34, 35, 36, 37, 38, 39, 40, 41, 42, 43, 44, 45, 46, 47, 48, 49, 50, 51, 52, 53]	[11, 12, 13, 21, 22, 23]	[14, 15, 16, 17, 18, 19, 20]	[0, 1, 2, 3, 4, 5, 6, 7, 8, 9, 10, 24, 25, 26, 27, 28, 29, 30, 31, 32, 33, 34, 35, 36, 37, 38, 39, 40, 41, 42, 43, 44, 45, 46, 47, 48, 49, 50, 51, 52, 53]	[11, 12, 13, 21, 22, 23]	[14, 15, 16, 17, 18, 19, 20]	0;;0;;0;;0;;0;;0;;0;;0;;0;;20.6155281280883;;52.4976189936268;;67.5351760196122;;95.3834367172834;;106.000000000000;;116.284134773408;;122.114700179790;;132.018938035420;;127.612695293219;;124.843902534325;;112.893755363173;;105.815877825589;;102.083299319722;;88.5889383614004;;72.4706837279737;;49.7393204617835;;27.8567765543682;;31.3209195267317;;0;;0;;0;;0;;0;;0;;0;;0;;0;;0;;0;;0;;0;;0;;0;;0;;…	0;;0;;0;;0;;0;;0;;0;;0;;0;;12.0849647647414;;30.4486190163035;;50.1067434984219;;59.7582977023944;;61.7123287671233;;66.9514715362043;;76.3216876123687;;76.8110184933351;;78.4212093980676;;77.3180987286444;;78.3784670992731;;70.7871734419458;;64.6282758283133;;57.9235366209156;;45.2941773299836;;23.1345676566435;;9.64273034574285;;7.30821455623739;;0;;0;;0;;0;;0;;0;;0;;0;;0;;0;;0;;0;;0;;0;;0;;0;;…	54	30	30	61.7849	35.9476	59.7227	36.7011	54	30	30	59.9674	33.3152	39.9783	22.2101	59.1811	32.8784	39.4541	21.9189	39.2558
male	47	2014-01-12 10:19:54	急诊报告 1、右侧基底节区见不规则片状高密度影，范围约2.1×2.0cm，CT值约67Hu，周围见条形低密度影环绕，另见右侧颞叶散在小高密度灶。上述考虑为右侧基底节区及右侧颞叶血肿。 2、右侧颞叶见数个斑片状小低密度影，多考虑为对冲脑挫伤所致。 3、左侧颞叶硬膜外血肿：左侧颞叶见双面凸型高密度影，最厚约1.5cm。其内见少量气体影。 4、骨窗示左侧颞顶骨骨折，骨折线穿过左侧颞骨累及中耳外侧壁，左侧中耳及乳突气房积血/液。 5、扫描所及鼻窦少许炎症。 建议随诊复查。		3	59	0.657072	0.219024	22	14	35	0;;0;;0;;0;;0;;0;;0;;0;;0;;0;;0;;0;;0;;0;;97.5000000000000;;671.500000000000;;1805.00000000000;;2911.00000000000;;3249.50000000000;;3517.00000000000;;3836.00000000000;;4007.00000000000;;3862.50000000000;;3728.50000000000;;3589.50000000000;;3356.00000000000;;3069.00000000000;;2817.50000000000;;2574.00000000000;;2124.00000000000;;1606.50000000000;;1256.50000000000;;957.000000000000;;615.50000000000…	0.0;;0.0;;0.0;;0.0;;0.0;;0.0;;0.0;;0.0;;0.0;;0.0;;0.0;;0.0;;0.0;;0.0;;21.3548395213413;;147.074612703392;;395.338311138677;;637.578849708970;;711.718472047165;;770.307390733922;;840.176045167849;;877.629148328355;;845.980181037752;;816.630965695600;;786.186630377996;;735.044527524322;;672.184640933297;;617.100106167991;;563.767763363410;;465.206965572604;;351.862048113177;;275.203649831439;;209.6…	21	24	[0, 1, 2, 3, 4, 5, 6, 7, 8, 9, 10, 11, 12, 13, 14, 15, 32, 33, 34, 35, 36, 37, 38, 39, 40, 41, 42, 43, 44, 45, 46, 47, 48, 49, 50, 51, 52, 53, 54, 55, 56, 57, 58]	[16, 17, 27, 28, 29, 30, 31]	[18, 19, 20, 21, 22, 23, 24, 25, 26]	[0, 1, 2, 3, 4, 5, 6, 7, 8, 9, 10, 11, 12, 13, 14, 15, 33, 34, 35, 36, 37, 38, 39, 40, 41, 42, 43, 44, 45, 46, 47, 48, 49, 50, 51, 52, 53, 54, 55, 56, 57, 58]	[16, 28, 29, 30, 31, 32]	[17, 18, 19, 20, 21, 22, 23, 24, 25, 26, 27]	0;;0;;0;;0;;0;;0;;0;;0;;0;;0;;0;;0;;0;;0;;33.6154726279432;;50.0399840127872;;80.1560977094070;;116.417352658442;;126.846363763413;;135.340311806941;;146.294224082839;;147.122398022871;;144.249783362056;;140.132080552599;;143.892320851392;;146.413797164065;;146.102703602637;;142.635900109334;;131.897687621884;;122.122888927506;;115.433963806152;;112.893755363173;;108.784190027779;;98.030607465219…	0;;0;;0;;0;;0;;0;;0;;0;;0;;0;;0;;0;;0;;0;;9.50002487311439;;27.0215913669051;;43.0839025188063;;42.2399244158948;;38.1570362540347;;41.3252860479209;;43.5770029182926;;44.2171141598792;;41.8115314092915;;39.2369825547276;;34.6601940736930;;33.7067734478423;;31.5329576120799;;30.4150081115492;;29.5770572243012;;27.1384197616680;;20.9879934193004;;15.8262273873607;;13.4009509454511;;10.277402395547…	66	37.5	42	68.8533	20.6936	67.3416	16.221	66	37.5	42	47.0192	26.7154	31.3461	17.8103	36.0474	22.9393	24.0316	15.2928	33.03
female	43	2014-01-23 11:20:41	急诊报告： 1.左侧额部颅骨内板下可见梭形高密度影，最宽约1.07cm，考虑硬膜外血肿。 2.左侧顶骨骨折； 请结合临床复查或进一步检查。		3	54	0.657072	0.219024	14	32	45	0;;0;;0;;0;;0;;0;;0;;0;;0;;0;;0;;0;;0;;0;;0;;0;;0;;0;;0;;0;;0;;0;;0;;0;;0;;0;;0;;0;;0;;0;;0;;0;;93.0000000000000;;102.500000000000;;339.000000000000;;847.500000000000;;982.000000000000;;1208.00000000000;;1247.50000000000;;1268.00000000000;;1252.50000000000;;1128.50000000000;;877.000000000000;;664.500000000000;;384.500000000000;;267.500000000000;;0;;0;;0;;0;;0;;0;;0;;0	0.0;;0.0;;0.0;;0.0;;0.0;;0.0;;0.0;;0.0;;0.0;;0.0;;0.0;;0.0;;0.0;;0.0;;0.0;;0.0;;0.0;;0.0;;0.0;;0.0;;0.0;;0.0;;0.0;;0.0;;0.0;;0.0;;0.0;;0.0;;0.0;;0.0;;0.0;;0.0;;20.3692315434332;;22.4499594967947;;74.2491343357405;;185.622835839351;;215.081563179048;;264.580986069541;;273.232433875623;;277.722425774982;;274.327553851077;;247.168578459832;;192.084043694526;;145.541444737757;;84.2147261123665;;58.58…	39	39	[0, 1, 2, 3, 4, 5, 6, 7, 8, 9, 10, 11, 12, 13, 14, 15, 16, 17, 18, 19, 20, 21, 22, 23, 24, 25, 26, 27, 28, 29, 30, 31, 32, 33, 45, 46, 47, 48, 49, 50, 51, 52, 53]	[34, 35, 42, 43, 44]	[36, 37, 38, 39, 40, 41]	[0, 1, 2, 3, 4, 5, 6, 7, 8, 9, 10, 11, 12, 13, 14, 15, 16, 17, 18, 19, 20, 21, 22, 23, 24, 25, 26, 27, 28, 29, 30, 31, 32, 33, 45, 46, 47, 48, 49, 50, 51, 52, 53]	[34, 35, 42, 43, 44]	[36, 37, 38, 39, 40, 41]	0;;0;;0;;0;;0;;0;;0;;0;;0;;0;;0;;0;;0;;0;;0;;0;;0;;0;;0;;0;;0;;0;;0;;0;;0;;0;;0;;0;;0;;0;;0;;0;;32.1403173599764;;27.1661554144122;;74.4647567645259;;113.225438837745;;101.192885125388;;99.1614844584328;;94.1541289588513;;92.4770241735751;;95.8540557305741;;94.0212741883453;;83.2586331859946;;77.3692445355388;;70.2637886823647;;61.3269924258479;;0;;0;;0;;0;;0;;0;;0;;0	0;;0;;0;;0;;0;;0;;0;;0;;0;;0;;0;;0;;0;;0;;0;;0;;0;;0;;0;;0;;0;;0;;0;;0;;0;;0;;0;;0;;0;;0;;0;;0;;5.02192458749631;;7.04307732966244;;9.30809459556573;;18.3393316427334;;18.9736659610103;;20.7547293052534;;21.6446273468624;;23.6569131606820;;22.0616477475131;;19.7141381362659;;18.1655199678534;;14.1347658286080;;10.9787169816195;;7.57123363282072;;0;;0;;0;;0;;0;;0;;0;;0	42	25.5	25.5	43.2792	11.0714	43.2792	11.0714	42	25.5	25.5	10.0624	6.10933	6.70829	4.07289	10.0624	6.10933	6.70829	4.07289	7.0057
female	82	2014-01-25 15:16:32	左侧顶枕部硬膜外见梭形高密度影，最宽约1.25cm，平扫CT值约48~57Hu；双侧大脑半球散在斑点状、小斑片状低密度影，边缘欠清，平扫CT值约11~16Hu，脑室系统未见明显异常增宽，脑沟、裂稍宽，左侧额部硬膜下间隙较对侧略增宽，中线结构大致居中。 骨窗示顶枕骨交界处偏左侧骨质不连，枕骨左侧骨折，左侧乳突窦可疑受累，其内部分积血/液可能。	1、左侧顶枕部硬膜外血肿形成，建议治疗后复查； 2、双侧大脑半球散在腔隙性脑梗塞；轻度脑白质疏松、脑萎缩； 3、左侧额部少量硬膜下积液； 4、顶枕骨交界处偏左侧及枕骨左侧骨折，左侧乳突窦骨折，其内部分积血/液可能，建议随诊复查。	1.2	120	0.240056	0.200047	45	44	88	0;;0;;0;;0;;0;;0;;0;;0;;0;;0;;0;;0;;0;;0;;0;;0;;0;;0;;0;;0;;0;;0;;0;;0;;0;;0;;0;;0;;0;;0;;0;;0;;0;;0;;0;;0;;0;;0;;0;;0;;0;;0;;0;;0;;168.500000000000;;187.500000000000;;254.000000000000;;369.500000000000;;406.500000000000;;583.500000000000;;746.000000000000;;1001.50000000000;;958.500000000000;;1193.00000000000;;1605.00000000000;;1565.50000000000;;1816.00000000000;;1763.00000000000;;1975.5000000000…	0.0;;0.0;;0.0;;0.0;;0.0;;0.0;;0.0;;0.0;;0.0;;0.0;;0.0;;0.0;;0.0;;0.0;;0.0;;0.0;;0.0;;0.0;;0.0;;0.0;;0.0;;0.0;;0.0;;0.0;;0.0;;0.0;;0.0;;0.0;;0.0;;0.0;;0.0;;0.0;;0.0;;0.0;;0.0;;0.0;;0.0;;0.0;;0.0;;0.0;;0.0;;0.0;;0.0;;0.0;;33.7078418731689;;37.5087261199951;;50.8118209838867;;73.9171962738037;;81.3189182281494;;116.727155685425;;149.234718322754;;200.346609115601;;191.744607925415;;238.655521392822;…	59	66	[0, 1, 2, 3, 4, 5, 6, 7, 8, 9, 10, 11, 12, 13, 14, 15, 16, 17, 18, 19, 20, 21, 22, 23, 24, 25, 26, 27, 28, 29, 30, 31, 32, 33, 34, 35, 36, 37, 38, 39, 40, 41, 42, 43, 44, 45, 46, 47, 48, 76, 77, 78, 79, 80, 81, 82, 83, 84, 85, 86, 87, 88, 89, 90, 91, 92, 93, 94, 95, 96, 97, 98, 99, 100, 101, 102, 103, 104, 105, 106, 107, 108, 109, 110, 111, 112, 113, 114, 115, 116, 117, 118, 119]	[49, 50, 51, 52, 53, 65, 66, 67, 68, 69, 70, 71, 72, 73, 74, 75]	[54, 55, 56, 57, 58, 59, 60, 61, 62, 63, 64]	[0, 1, 2, 3, 4, 5, 6, 7, 8, 9, 10, 11, 12, 13, 14, 15, 16, 17, 18, 19, 20, 21, 22, 23, 24, 25, 26, 27, 28, 29, 30, 31, 32, 33, 34, 35, 36, 37, 38, 39, 40, 41, 42, 43, 44, 45, 46, 77, 81, 82, 83, 84, 85, 86, 87, 88, 89, 90, 91, 92, 93, 94, 95, 96, 97, 98, 99, 100, 101, 102, 103, 104, 105, 106, 107, 108, 109, 110, 111, 112, 113, 114, 115, 116, 117, 118, 119]	[47, 48, 49, 50, 51, 52, 73, 74, 75, 76, 78, 79, 80]	[53, 54, 55, 56, 57, 58, 59, 60, 61, 62, 63, 64, 65, 66, 67, 68, 69, 70, 71, 72]	0;;0;;0;;0;;0;;0;;0;;0;;0;;0;;0;;0;;0;;0;;0;;0;;0;;0;;0;;0;;0;;0;;0;;0;;0;;0;;0;;0;;0;;0;;0;;0;;0;;0;;0;;0;;0;;0;;0;;0;;0;;0;;0;;0;;39.5600808897050;;40.5215991787096;;48.0832611206852;;54.7083174663597;;54.4058820349418;;65.7875368135941;;70.2281994643178;;75.6108457828637;;60.8769250208977;;67.0522184569608;;76.5506368360186;;84.5044377532920;;89.3196506934504;;90.4765162901402;;97.575611707024…	0;;0;;0;;0;;0;;0;;0;;0;;0;;0;;0;;0;;0;;0;;0;;0;;0;;0;;0;;0;;0;;0;;0;;0;;0;;0;;0;;0;;0;;0;;0;;0;;0;;0;;0;;0;;0;;0;;0;;0;;0;;0;;0;;0;;7.26613730627234;;7.27310754489660;;8.36230628185830;;11.5729133101915;;12.0012975077077;;15.9163395516760;;19.5078331845327;;21.2988297979898;;25.7953072122448;;30.3830364883104;;35.0857085498418;;32.0902928177058;;35.5126322034201;;34.0617473092292;;35.550804265350…	54	22.8	31.8	45.0163	16.3246	38.7911	11.9726	54	22.8	31.8	19.8416	8.37757	13.2277	5.58504	12.5396	7.38442	8.35972	4.92295	9.85297
male	45	2014-02-03 14:44:09	急诊报告 1.左侧颞顶枕部硬膜外血肿，大小约5.3x1.3cm，其内少许积气。 2.左侧颞顶骨骨折，骨折线累及左侧乳突，并左侧中耳积液或积血。 3.不排除双侧额部少许硬膜下出血可能。 4.左侧脑室变扁，中线结构基本居中。 5.扫描所及环枕部分融合畸形。 6.建议结合临床及定期复查。		3	57	1.29495	0.431649	24	15	38	0;;0;;0;;0;;0;;0;;0;;0;;0;;0;;0;;0;;0;;0;;0;;70.5000000000000;;232.500000000000;;394.000000000000;;527.500000000000;;812.000000000000;;1043.50000000000;;1158.50000000000;;1150.50000000000;;1178.00000000000;;1161.50000000000;;1180.00000000000;;1124.00000000000;;1136.00000000000;;1136.00000000000;;1149.50000000000;;1108.00000000000;;1135.00000000000;;1046.00000000000;;896.500000000000;;754.50000000…	0.0;;0.0;;0.0;;0.0;;0.0;;0.0;;0.0;;0.0;;0.0;;0.0;;0.0;;0.0;;0.0;;0.0;;0.0;;30.4312549858811;;100.358394102374;;170.069708715420;;227.694851135493;;350.498993596247;;450.425738691729;;500.065374484301;;496.612182429166;;508.482530118694;;501.360321504977;;509.345828132477;;485.173483746529;;490.353271829233;;490.353271829233;;496.180533422274;;478.267099636258;;489.921622822341;;451.504861208959;;…	25	27	[0, 1, 2, 3, 4, 5, 6, 7, 8, 9, 10, 11, 12, 13, 14, 15, 16, 37, 38, 39, 40, 41, 42, 43, 44, 45, 46, 47, 48, 49, 50, 51, 52, 53, 54, 55, 56]	[17, 18, 19, 34, 35, 36]	[20, 21, 22, 23, 24, 25, 26, 27, 28, 29, 30, 31, 32, 33]	[0, 1, 2, 3, 4, 5, 6, 7, 8, 9, 10, 11, 12, 13, 14, 15, 16, 37, 38, 39, 40, 41, 42, 43, 44, 45, 46, 47, 48, 49, 50, 51, 52, 53, 54, 55, 56]	[17, 18, 19, 34, 35, 36]	[20, 21, 22, 23, 24, 25, 26, 27, 28, 29, 30, 31, 32, 33]	0;;0;;0;;0;;0;;0;;0;;0;;0;;0;;0;;0;;0;;0;;0;;25.9422435421457;;52.3259018078045;;66.8505796534331;;78.3900503890640;;89.4706655837543;;93.0376267969041;;88.5663593019381;;88.1022133660670;;86.3133825081603;;86.7698104181403;;85.0000000000000;;83.7257427557379;;89.6939239859646;;90.4267659490264;;92.4175308044962;;90.6035319399857;;89.2020179143947;;92.9569792968769;;89.3756118860173;;87.114866699…	0;;0;;0;;0;;0;;0;;0;;0;;0;;0;;0;;0;;0;;0;;0;;4.51169452906882;;6.72761594671772;;9.22076960737008;;10.6549583053097;;15.4640656564514;;21.0084963734945;;21.7663086420017;;21.1891399234845;;20.8342647433490;;20.2838517860588;;20.6956521739130;;19.8297811789906;;21.8765668258450;;20.2555955725819;;20.7760340568247;;20.6889954823589;;19.2676358695093;;18.3295452134687;;15.7721668034148;;14.165018975…	72	51	51	55.845	13.597	58.9289	14.3729	72	51	51	27.3358	19.3628	18.2238	12.9086	30.4913	21.598	20.3275	14.3987	25.4625
female	25	2014-02-03 21:24:37	急诊报告 1.左侧枕部颅骨内板下见梭形高密度影，大小约3.3×1.2cm，考虑硬膜外血肿； 2.右侧颞叶斑片高密度影，考虑挫裂伤可能；纵裂及小脑幕密度增高考虑少许蛛网膜下腔出血； 3.左侧颞枕缝缝离骨折，左侧枕骨线型骨折； 4.所及左侧筛窦、上颌窦、蝶窦炎症。		3	52	0.657072	0.219024	17	11	29	0;;0;;0;;0;;0;;0;;0;;0;;0;;0;;0;;220.000000000000;;491.000000000000;;679.000000000000;;789.000000000000;;705.500000000000;;1227.50000000000;;1315.00000000000;;1350.50000000000;;1389.50000000000;;1368.00000000000;;1369.50000000000;;1174.00000000000;;871.500000000000;;471.500000000000;;233.000000000000;;103.000000000000;;65.0000000000000;;0;;0;;0;;0;;0;;0;;0;;0;;0;;0;;0;;0;;0;;0;;0;;0;;0;;0;;0;;0;;…	0.0;;0.0;;0.0;;0.0;;0.0;;0.0;;0.0;;0.0;;0.0;;0.0;;0.0;;48.1852789199496;;107.540781589524;;148.717292666572;;172.809932126547;;154.521428536475;;268.851953973810;;288.016553544244;;295.791905369963;;304.333841178500;;299.624825284050;;299.953361276686;;257.134170236458;;190.879411721528;;103.269813685256;;51.0325908561284;;22.5594714943400;;14.2365596808942;;0.0;;0.0;;0.0;;0.0;;0.0;;0.0;;0.0;;0.0…	19	19	[0, 1, 2, 3, 4, 5, 6, 7, 8, 9, 10, 11, 25, 26, 27, 28, 29, 30, 31, 32, 33, 34, 35, 36, 37, 38, 39, 40, 41, 42, 43, 44, 45, 46, 47, 48, 49]	[12, 13, 14, 15, 23, 24]	[16, 17, 18, 19, 20, 21, 22]	[0, 1, 2, 3, 4, 5, 6, 7, 8, 9, 10, 11, 25, 26, 27, 28, 29, 30, 31, 32, 33, 34, 35, 36, 37, 38, 39, 40, 41, 42, 43, 44, 45, 46, 47, 48, 49]	[12, 13, 14, 15, 23, 24]	[16, 17, 18, 19, 20, 21, 22]	0;;0;;0;;0;;0;;0;;0;;0;;0;;0;;0;;46.4004310324807;;56.5862174031804;;65.7951365983839;;74.9666592559653;;62.8012738724303;;86.4002314811714;;85.6037382361308;;73.7834669827869;;76.5506368360186;;78.5493475466219;;82.7345151674922;;77.4144689318476;;72.0069441095788;;61.2943716828878;;48.7647413609464;;41.1825205639480;;37.2155881318568;;0;;0;;0;;0;;0;;0;;0;;0;;0;;0;;0;;0;;0;;0;;0;;0;;0;;0;;0;;0;;…	0;;0;;0;;0;;0;;0;;0;;0;;0;;0;;0;;7.85238063626597;;12.7318989157156;;14.8569663286673;;14.8518853242950;;18.1793161209667;;21.4215449953318;;24.2543925002371;;27.4879582877049;;27.4426811298934;;26.9647013966016;;26.8328157299975;;23.5929810078012;;19.1268445291069;;12.5542688989047;;6.80438251548090;;4.41241291756586;;3.48896138736157;;0;;0;;0;;0;;0;;0;;0;;0;;0;;0;;0;;0;;0;;0;;0;;0;;0;;0;;0;;0;;…	51	30	30	40.0625	11.3511	40.0625	11.3511	51	30	30	11.5962	6.82128	7.73079	4.54752	11.5962	6.82128	7.73079	4.54752	9.08238
female	25	2014-02-03 21:24:37	急诊报告 1.左侧枕部颅骨内板下见梭形高密度影，大小约3.3×1.2cm，考虑硬膜外血肿； 2.右侧颞叶斑片高密度影，考虑挫裂伤可能；纵裂及小脑幕密度增高考虑少许蛛网膜下腔出血； 3.左侧颞枕缝缝离骨折，左侧枕骨线型骨折； 4.所及左侧筛窦、上颌窦、蝶窦炎症。		3	52	0.657072	0.219024	19	10	28	0;;0;;0;;0;;0;;0;;0;;0;;0;;0;;328.500000000000;;678.500000000000;;879.500000000000;;29.5000000000000;;1447.00000000000;;1593.50000000000;;2014.50000000000;;2400.00000000000;;2617.50000000000;;2671.50000000000;;2668.50000000000;;2649.50000000000;;2438.50000000000;;1985.00000000000;;1536.00000000000;;1073.50000000000;;619.500000000000;;113.000000000000;;54.5000000000000;;0;;0;;0;;0;;0;;0;;0;;0;;0;;…	0.0;;0.0;;0.0;;0.0;;0.0;;0.0;;0.0;;0.0;;0.0;;0.0;;71.9493823872884;;148.607780669026;;192.631603682253;;6.46120785517506;;316.927720896214;;349.014736176999;;441.223838110175;;525.657588217632;;573.295307149855;;585.122602884752;;584.465530899480;;580.304074992757;;534.090012028623;;434.762630255000;;336.420856459284;;235.122258729845;;135.685364958676;;24.7497114452468;;11.9368077324421;;0.0;;0.…	19	19	[0, 1, 2, 3, 4, 5, 6, 7, 8, 9, 10, 13, 26, 27, 28, 29, 30, 31, 32, 33, 34, 35, 36, 37, 38, 39, 40, 41, 42, 43, 44, 45, 46, 47, 48, 49, 50, 51]	[11, 12, 14, 15, 23, 24, 25]	[16, 17, 18, 19, 20, 21, 22]	[0, 1, 2, 3, 4, 5, 6, 7, 8, 9, 10, 13, 26, 27, 28, 29, 30, 31, 32, 33, 34, 35, 36, 37, 38, 39, 40, 41, 42, 43, 44, 45, 46, 47, 48, 49, 50, 51]	[11, 12, 14, 15, 23, 24, 25]	[16, 17, 18, 19, 20, 21, 22]	0;;0;;0;;0;;0;;0;;0;;0;;0;;0;;50.2195181179589;;66.0302960768767;;78.6002544525143;;11.0453610171873;;103.232746742494;;99.0201999594022;;101.833196944808;;103.174609279609;;101.242283656583;;98.8584847142621;;95.7078889120432;;94.8103369891701;;93.0376267969041;;89.4427190999916;;72.6154253585283;;62.9364759102383;;52.8866712887094;;42.4499705535822;;29.6141857899217;;0;;0;;0;;0;;0;;0;;0;;0;;0;;…	0;;0;;0;;0;;0;;0;;0;;0;;0;;0;;10.0439036235918;;15.7898534096879;;17.1491464260031;;3.01237118650562;;20.6465493484989;;22.0836417175645;;32.9882187285997;;38.3905522900871;;41.9432318005844;;44.0951514552824;;43.4024147391824;;43.5012134420898;;42.0169927469889;;37.2677996249965;;32.8680346359655;;27.2724728944366;;18.7137452252356;;4.14146054181290;;2.53835878199329;;0;;0;;0;;0;;0;;0;;0;;0;;0;;…	57	31.5	31.5	46.2658	20.6365	46.2658	20.6365	57	31.5	31.5	27.2108	15.0375	18.1405	10.025	27.2108	15.0375	18.1405	10.025	18.2653
male	48	2014-02-08 17:00:41	食管下段扩张积液，胃底部胃壁多发钙化；肝内散在小囊性低密度影，增强未见强化；余肝实质未见明显异常，胆囊、脾脏、未见明显形态及密度异常，增强未见异常强化影；胰腺形态正常，密度均匀，增强示强化均一。肝周、脾周及右侧结肠旁沟积液，密度约40Hu，肠系膜区脂肪间隙混浊，小淋巴结增多。 右肾节段性无强化，后缘少许高密度积液，密度约46Hu。右侧肾上腺结合部结节样增粗，约1.9cm*0.9cm，增强轻度强化，各期密度约13、14、25Hu。	1、食管下段扩张积液，胃底部胃壁可疑增厚，并多发钙化； 2、肝周、脾周及右侧结肠旁沟积液（积血）； 肠系膜区脂肪间隙混浊；胰腺未见明显异常表现； 3、右肾下极部分灌注缺损，肾包膜下少量积血，考虑为挫裂伤； 4、右肾上腺结合部腺瘤可能； 5、所及右侧肋骨骨折，双侧胸腔积液，邻近肺组织膨胀不全。 以上对比前片（P1132473）无显著改变。	3	59	0.657072	0.219024	13	17	29	0;;0;;0;;0;;0;;0;;0;;0;;0;;0;;0;;0;;0;;0;;0;;0;;0;;358.500000000000;;626.500000000000;;762.500000000000;;1007.00000000000;;1087.50000000000;;1199.00000000000;;1292.00000000000;;1304.00000000000;;1163.50000000000;;961.500000000000;;667.500000000000;;305.000000000000;;46.0000000000000;;0;;0;;0;;0;;0;;0;;0;;0;;0;;0;;0;;0;;0;;0;;0;;0;;0;;0;;0;;0;;0;;0;;0;;0;;0;;0;;0;;0;;0	0.0;;0.0;;0.0;;0.0;;0.0;;0.0;;0.0;;0.0;;0.0;;0.0;;0.0;;0.0;;0.0;;0.0;;0.0;;0.0;;0.0;;78.5201022400088;;137.218532924311;;167.005796256644;;220.557163056315;;238.188594661115;;262.609770113725;;282.979001657159;;285.607289598247;;254.834418288006;;210.591571279689;;146.198516723029;;66.8023185026574;;10.0751037741713;;0.0;;0.0;;0.0;;0.0;;0.0;;0.0;;0.0;;0.0;;0.0;;0.0;;0.0;;0.0;;0.0;;0.0;;0.0;;0.0;;…	24	23	[0, 1, 2, 3, 4, 5, 6, 7, 8, 9, 10, 11, 12, 13, 14, 15, 16, 28, 29, 30, 31, 32, 33, 34, 35, 36, 37, 38, 39, 40, 41, 42, 43, 44, 45, 46, 47, 48, 49, 50, 51, 52, 53, 54, 55, 56, 57, 58]	[17, 18, 19, 26, 27]	[20, 21, 22, 23, 24, 25]	[0, 1, 2, 3, 4, 5, 6, 7, 8, 9, 10, 11, 12, 13, 14, 15, 16, 28, 29, 30, 31, 32, 33, 34, 35, 36, 37, 38, 39, 40, 41, 42, 43, 44, 45, 46, 47, 48, 49, 50, 51, 52, 53, 54, 55, 56, 57, 58]	[17, 18, 19, 26, 27]	[20, 21, 22, 23, 24, 25]	0;;0;;0;;0;;0;;0;;0;;0;;0;;0;;0;;0;;0;;0;;0;;0;;0;;106.381389349829;;113.991227732664;;118.376517941693;;100.439036235918;;93.1718841711382;;95.1262319236918;;98.0612053770501;;95.9009906101079;;91.0054943396276;;86.4927742646748;;77.6659513557904;;64.5368112010502;;30.4138126514911;;0;;0;;0;;0;;0;;0;;0;;0;;0;;0;;0;;0;;0;;0;;0;;0;;0;;0;;0;;0;;0;;0;;0;;0;;0;;0;;0;;0;;0	0;;0;;0;;0;;0;;0;;0;;0;;0;;0;;0;;0;;0;;0;;0;;0;;0;;8.02878410187392;;11.5772340665987;;12.2760833421015;;16.3982099977009;;17.6271132215667;;20.2038014705186;;21.1338804691918;;20.3683519879875;;17.6955127882609;;16.2809928027623;;14.3068857760667;;11.8537000165194;;4.05517502019881;;0;;0;;0;;0;;0;;0;;0;;0;;0;;0;;0;;0;;0;;0;;0;;0;;0;;0;;0;;0;;0;;0;;0;;0;;0;;0;;0;;0;;0	39	25.5	25.5	44.8817	9.53239	45.8926	9.89066	39	25.5	25.5	8.34267	5.45483	5.56178	3.63655	8.85121	5.78733	5.90081	3.85822	7.08356
male	32	2014-02-06 15:17:50	颅脑CTA示：双颈内动脉颅内段、大脑前动脉、中动脉、后动脉及其分支粗细正常，未见明显局灶性增粗或变细，未见异常血管团影。左侧大脑前动脉A1段远段开窗变异，后交通动脉及基底动脉未见明显异常。	1.左侧大脑前动脉A1段远段开窗变异； 2.余颅脑及颅骨损伤情况同前片（CT201402050693）。	3	47	0.657072	0.219024	16	15	30	0;;0;;0;;0;;0;;0;;0;;0;;0;;0;;0;;0;;0;;0;;0;;180.000000000000;;249.500000000000;;564.500000000000;;850.500000000000;;1195.00000000000;;1437.00000000000;;1414.00000000000;;1288.00000000000;;1271.50000000000;;1164.50000000000;;986.000000000000;;807.500000000000;;670.500000000000;;411.500000000000;;212.000000000000;;113.500000000000;;0;;0;;0;;0;;0;;0;;0;;0;;0;;0;;0;;0;;0;;0;;0;;0	0.0;;0.0;;0.0;;0.0;;0.0;;0.0;;0.0;;0.0;;0.0;;0.0;;0.0;;0.0;;0.0;;0.0;;0.0;;39.4243191163224;;54.6464867751247;;123.639045228689;;186.279907824623;;261.733674133363;;314.737480945307;;309.699929058222;;282.102905676796;;278.489009757800;;255.053442283097;;215.957659159410;;176.861876035724;;146.855588708301;;90.1283739798148;;46.4330869592242;;24.8592234427922;;0.0;;0.0;;0.0;;0.0;;0.0;;0.0;;0.0;;0…	20	22	[0, 1, 2, 3, 4, 5, 6, 7, 8, 9, 10, 11, 12, 13, 14, 15, 16, 29, 30, 31, 32, 33, 34, 35, 36, 37, 38, 39, 40, 41, 42, 43, 44, 45, 46]	[17, 18, 25, 26, 27, 28]	[19, 20, 21, 22, 23, 24]	[0, 1, 2, 3, 4, 5, 6, 7, 8, 9, 10, 11, 12, 13, 14, 15, 16, 29, 30, 31, 32, 33, 34, 35, 36, 37, 38, 39, 40, 41, 42, 43, 44, 45, 46]	[17, 18, 26, 27, 28]	[19, 20, 21, 22, 23, 24, 25]	0;;0;;0;;0;;0;;0;;0;;0;;0;;0;;0;;0;;0;;0;;0;;51.1077293567226;;58.1377674149945;;79.1201617794099;;86.0058137569781;;98.8837701546619;;101.965680500843;;100.722390757964;;99.4786409235671;;100.722390757964;;98.4885780179610;;93.0591209930547;;89.9444272870754;;84.0773453434396;;70.7742891168820;;62.1691241694782;;47.8852795752515;;0;;0;;0;;0;;0;;0;;0;;0;;0;;0;;0;;0;;0;;0;;0;;0	0;;0;;0;;0;;0;;0;;0;;0;;0;;0;;0;;0;;0;;0;;0;;5.84088335505401;;6.70820393249937;;11.7611051293717;;16.3302178019579;;21.5953061257308;;25.7715456210922;;23.5263978412763;;23.1345676566435;;20.5855981111167;;18.3234563754346;;15.5098534988425;;13.6624446512013;;12.3313439837045;;9.79951695464520;;5.55081465798913;;3.68348304425012;;0;;0;;0;;0;;0;;0;;0;;0;;0;;0;;0;;0;;0;;0;;0;;0	48	27	28.5	47.7199	12.0611	46.556	10.827	48	27	28.5	13.8133	7.76998	9.20887	5.17999	12.0975	7.18287	8.06497	4.78858	8.42071
male	26	2014-03-15 11:32:56	急诊报告 1、双侧额颞叶见多发高、低混杂密度影，高密度影呈结节状，考虑为挫裂伤并血肿形成； 2、左枕部、顶部硬膜外血肿，厚约0.8cm、0.7cm； 3、脑沟、裂条状高密度影，考虑为蛛网膜下腔出血； 4、左侧枕颞缝稍增宽； 5、右股骨未见明显骨折征象； 6、右胫骨中段骨折，腓骨上端及中段骨折，骨折周围软组织肿胀。		3	54	0.539328	0.179776	17	21	37	0;;0;;0;;0;;0;;0;;0;;0;;0;;0;;0;;0;;0;;0;;0;;0;;0;;0;;0;;0;;0;;61.0000000000000;;127.000000000000;;283.500000000000;;492.500000000000;;677.000000000000;;752.500000000000;;792.000000000000;;852.500000000000;;995.000000000000;;1018.50000000000;;954.500000000000;;927.500000000000;;827.500000000000;;663.500000000000;;492.500000000000;;317.000000000000;;140.500000000000;;0;;0;;0;;0;;0;;0;;0;;0;;0;;0;;…	0.0;;0.0;;0.0;;0.0;;0.0;;0.0;;0.0;;0.0;;0.0;;0.0;;0.0;;0.0;;0.0;;0.0;;0.0;;0.0;;0.0;;0.0;;0.0;;0.0;;0.0;;10.9663357409979;;22.8315514607661;;50.9664947962772;;88.5396779088765;;121.708349125501;;135.281436804933;;142.382588637219;;153.259036380340;;178.877115775294;;183.101851675514;;171.596187947254;;166.742236061894;;148.764636486488;;119.281373182821;;88.5396779088765;;56.9889906540383;;25.258…	30	29	[0, 1, 2, 3, 4, 5, 6, 7, 8, 9, 10, 11, 12, 13, 14, 15, 16, 17, 18, 19, 20, 21, 22, 37, 38, 39, 40, 41, 42, 43, 44, 45, 46, 47, 48, 49, 50, 51, 52, 53]	[23, 24, 25, 26, 34, 35, 36]	[27, 28, 29, 30, 31, 32, 33]	[0, 1, 2, 3, 4, 5, 6, 7, 8, 9, 10, 11, 12, 13, 14, 15, 16, 17, 18, 19, 20, 21, 22, 37, 38, 39, 40, 41, 42, 43, 44, 45, 46, 47, 48, 49, 50, 51, 52, 53]	[23, 24, 25, 34, 35, 36]	[26, 27, 28, 29, 30, 31, 32, 33]	0;;0;;0;;0;;0;;0;;0;;0;;0;;0;;0;;0;;0;;0;;0;;0;;0;;0;;0;;0;;0;;27.7848879788996;;27.7848879788996;;44.6542271235322;;66.2872536767062;;77.9358710735949;;80.1560977094070;;80.7093550959243;;84.8763806956918;;90.4433524367601;;91.5259526036195;;87.0919054792120;;85.8020978764505;;87.9659024849970;;84.3860177991591;;86.2786184404920;;75.9275970909129;;66.6108099335236;;0;;0;;0;;0;;0;;0;;0;;0;;0;;0;;…	0;;0;;0;;0;;0;;0;;0;;0;;0;;0;;0;;0;;0;;0;;0;;0;;0;;0;;0;;0;;0;;3.65590631301311;;6.94622199472490;;10.0832125762815;;12.2487316576522;;13.7109402814658;;13.7204131214300;;14.4123848385579;;14.3858272365579;;17.1109045150627;;17.2962430117076;;15.8348919053113;;16.4454020929864;;14.4421630945517;;10.6368929998940;;8.48642148595003;;6.38643340017024;;5.01371687671683;;0;;0;;0;;0;;0;;0;;0;;0;;0;;0;;…	51	31.5	33	38.807	7.33361	38.348	7.25502	51	31.5	33	7.25718	4.48238	4.83812	2.98825	7.0945	4.59056	4.72966	3.06037	5.59526
male	37	2014-03-20 10:24:00	急诊报告： 1 右枕部硬膜外血肿，最厚处约1.3cm；右侧颞叶脑挫裂伤并边缘小血肿形成，约0.3*0.8cm大小；沿小脑幕线状高密度影，硬膜下出血可能。 2 右侧颞骨乳突部骨折，乳突蜂房积液/血，听小骨未见脱位征象。右侧人字缝轻度分离。 3 颈椎椎序齐，椎体及附件未见明显骨折征象。环枢椎对位如常。所及TH1椎体内密度不均，见横行高低混杂密度，多考虑伪影，必要时MR进一步检查。	请结合临床随诊复查	3	54	0.657072	0.219024	17	9	25	0;;0;;0;;0;;0;;0;;0;;0;;0;;104.000000000000;;538.000000000000;;799.000000000000;;991.500000000000;;1417.00000000000;;1538.00000000000;;1671.50000000000;;2034.00000000000;;1980.00000000000;;1972.00000000000;;1786.50000000000;;1587.00000000000;;1218.00000000000;;892.500000000000;;539.500000000000;;192.500000000000;;101.000000000000;;0;;0;;0;;0;;0;;0;;0;;0;;0;;0;;0;;0;;0;;0;;0;;0;;0;;0;;0;;0;;0;;0;;…	0.0;;0.0;;0.0;;0.0;;0.0;;0.0;;0.0;;0.0;;0.0;;22.7784954894307;;117.834909358786;;175.000172077453;;217.162291132409;;310.357001043494;;336.858904449466;;366.098607794072;;445.494806014443;;433.667510279546;;431.915318318821;;391.286367229500;;347.591080208909;;266.771226020448;;195.478915618432;;118.163445351422;;42.1621190549559;;22.1214235041587;;0.0;;0.0;;0.0;;0.0;;0.0;;0.0;;0.0;;0.0;;0.0;;0.0…	16	17	[0, 1, 2, 3, 4, 5, 6, 7, 8, 9, 24, 25, 26, 27, 28, 29, 30, 31, 32, 33, 34, 35, 36, 37, 38, 39, 40, 41, 42, 43, 44, 45, 46, 47, 48, 49, 50, 51, 52, 53]	[10, 11, 12, 13, 21, 22, 23]	[14, 15, 16, 17, 18, 19, 20]	[0, 1, 2, 3, 4, 5, 6, 7, 8, 9, 24, 25, 26, 27, 28, 29, 30, 31, 32, 33, 34, 35, 36, 37, 38, 39, 40, 41, 42, 43, 44, 45, 46, 47, 48, 49, 50, 51, 52, 53]	[10, 11, 12, 13, 21, 22, 23]	[14, 15, 16, 17, 18, 19, 20]	0;;0;;0;;0;;0;;0;;0;;0;;0;;45.1884941107800;;83.2165848854662;;95.4148835350125;;109.416634932719;;98.4123975929862;;107.786826653353;;112.307613277106;;104.000000000000;;104.752088284673;;101.950968607463;;98.8989383158384;;94.0212741883453;;85.9069263796581;;73.4098086089318;;65.0000000000000;;52.0000000000000;;43.0813184570760;;0;;0;;0;;0;;0;;0;;0;;0;;0;;0;;0;;0;;0;;0;;0;;0;;0;;0;;0;;0;;0;;0;;…	0;;0;;0;;0;;0;;0;;0;;0;;0;;4.51884941107800;;9.40709220444400;;12.2882804552668;;14.5888846576959;;21.4583423323053;;22.4555888861152;;23.3660135006060;;28.1666666666667;;29.4857729986488;;32.4389445569202;;30.7685585871497;;27.3317657524260;;23.1287878714464;;19.7220381337429;;13.0000000000000;;6.11764705882353;;3.23109888428070;;0;;0;;0;;0;;0;;0;;0;;0;;0;;0;;0;;0;;0;;0;;0;;0;;0;;0;;0;;0;;0;;0;;…	51	31.5	31.5	48.672	13.182	49.024	13.7993	51	31.5	31.5	16.3607	10.1051	10.9071	6.73674	17.2507	10.6549	11.5005	7.10324	12.7222
male	23	2014-04-15 01:41:32	急诊报告 1.右侧顶枕部硬膜外血肿，最大厚度约43.2mm，其内部分血肿呈吸收期改变； 右侧颞部硬膜外血肿，最大厚度约13.9mm； 合并大脑镰下疝，右侧脑室及三脑室明显受压变窄，中线结构左移约1.5cm。 2.纵裂池及部分脑沟裂内密度增高，考虑少量蛛网膜下腔出血。 3.右侧颞叶实质密度较对侧略减低，请结合临床，必要时MR检查或随访复查。 4.右侧外耳道、中耳鼓室及乳突窦内大量软组织密度影充填，考虑慢性炎性病变可能性大。 5.大量运动伪影干扰，影响肺部病变观察与评价。 右肺上叶后段、下叶背段胸膜下斑片状模糊影，考虑少许感染性病变，建议治疗后复查。		3	57	0.657072	0.219024	34	13	46	0;;0;;0;;0;;0;;0;;0;;0;;0;;0;;0;;0;;0;;204.000000000000;;316.000000000000;;500.000000000000;;748.000000000000;;1206.00000000000;;2152.50000000000;;3112.00000000000;;3895.50000000000;;4965.00000000000;;6012.00000000000;;7010.50000000000;;7948.50000000000;;8729.00000000000;;9474.00000000000;;10290.0000000000;;10884.5000000000;;11459.0000000000;;11875.0000000000;;12167.0000000000;;12255.5000000000;;…	0.0;;0.0;;0.0;;0.0;;0.0;;0.0;;0.0;;0.0;;0.0;;0.0;;0.0;;0.0;;0.0;;44.6808949984987;;69.2115824486549;;109.511997545340;;163.829948327829;;264.142938079360;;471.449149432689;;681.602672722196;;853.207972875744;;1087.45413562523;;1316.77225848517;;1535.46771758321;;1740.91222497827;;1911.86045314655;;2075.03332948910;;2253.75690948310;;2383.96667456451;;2509.79595974410;;2600.90994170183;;2664.86494…	32	30	[0, 1, 2, 3, 4, 5, 6, 7, 8, 9, 10, 11, 12, 13, 14, 15, 16, 17, 18, 44, 45, 46, 47, 48, 49, 50, 51, 52, 53, 54, 55, 56]	[19, 20, 21, 22, 23, 24, 25, 38, 39, 40, 41, 42, 43]	[26, 27, 28, 29, 30, 31, 32, 33, 34, 35, 36, 37]	[0, 1, 2, 3, 4, 5, 6, 7, 8, 9, 10, 11, 12, 13, 14, 15, 16, 17, 18, 44, 45, 46, 47, 48, 49, 50, 51, 52, 53, 54, 55, 56]	[19, 20, 21, 22, 23, 24, 25, 39, 40, 41, 42, 43]	[26, 27, 28, 29, 30, 31, 32, 33, 34, 35, 36, 37, 38]	0;;0;;0;;0;;0;;0;;0;;0;;0;;0;;0;;0;;0;;39.4588393138977;;43.0116263352131;;81.5965685553014;;92.3579991121505;;107.205410311234;;117.443603486950;;133.154046127033;;143.951380681117;;153.583853317984;;155.858910556952;;169.567095864734;;175.385290147150;;179.479803877762;;181.592951405059;;186.681547025945;;191.062816895387;;194.648400969543;;196.786686541544;;198.116127561590;;198.295234435929;;…	0;;0;;0;;0;;0;;0;;0;;0;;0;;0;;0;;0;;0;;8.09412088490209;;10.4906405695642;;12.7163483462807;;14.8712032468717;;19.8528537613396;;29.1584119002083;;36.9872350352869;;44.0321870318712;;51.1946177726613;;56.9147707089994;;62.5783329976996;;68.0771849913280;;72.5985723550499;;79.2243758580893;;83.7544238008292;;85.9277218841685;;89.2138504443739;;91.2927927254587;;92.4541928620751;;92.5377760701002;;…	102	55.5	57	92.8022	43.3077	92.0962	42.725	102	55.5	57	204.971	111.529	136.648	74.3524	200.675	112.142	133.784	74.7614	146.917
male	58	2014-05-17 21:25:32	急诊报告 1.左侧颞顶部硬膜外血肿，最大截面约1.6×6.5cm； 2.蛛网膜下腔出血； 3.中线结构轻度右偏约0.35cm； 4.左侧颞顶骨线型骨折； 5.右侧眼眶内侧壁、双侧鼻骨、骨性鼻中隔前分骨折； 6.颈椎及附件未见明显骨折移位征象，枢椎齿突与环椎两侧块间距大致相等。		3	59	0.801867	0.267289	24	25	48	0;;0;;0;;0;;0;;0;;0;;0;;0;;0;;0;;0;;0;;0;;0;;0;;0;;0;;0;;0;;0;;0;;0;;0;;0;;286.500000000000;;398.000000000000;;346.000000000000;;339.500000000000;;665.000000000000;;1187.50000000000;;1678.00000000000;;1979.00000000000;;2191.00000000000;;2344.00000000000;;2478.00000000000;;2571.00000000000;;2680.50000000000;;2831.50000000000;;2951.00000000000;;2928.00000000000;;2926.00000000000;;2893.50000000000;;…	0.0;;0.0;;0.0;;0.0;;0.0;;0.0;;0.0;;0.0;;0.0;;0.0;;0.0;;0.0;;0.0;;0.0;;0.0;;0.0;;0.0;;0.0;;0.0;;0.0;;0.0;;0.0;;0.0;;0.0;;0.0;;76.5783042915117;;106.381030045451;;92.4820009942863;;90.7446223628908;;177.747198442776;;317.405711504957;;448.510975920267;;528.964971004892;;585.630243290408;;626.525463383258;;662.342192092028;;687.200070971995;;716.468218685504;;756.828860737924;;788.769898653581;;782.…	39	37	[0, 1, 2, 3, 4, 5, 6, 7, 8, 9, 10, 11, 12, 13, 14, 15, 16, 17, 18, 19, 20, 21, 22, 23, 24, 25, 26, 27, 28, 29, 47, 49, 50, 51, 52, 53, 54, 55, 56, 57, 58]	[30, 31, 32, 33, 44, 45, 46, 48]	[34, 35, 36, 37, 38, 39, 40, 41, 42, 43]	[0, 1, 2, 3, 4, 5, 6, 7, 8, 9, 10, 11, 12, 13, 14, 15, 16, 17, 18, 19, 20, 21, 22, 23, 24, 25, 26, 27, 28, 29, 49, 50, 51, 52, 53, 54, 55, 56, 57, 58]	[30, 31, 32, 45, 46, 47, 48]	[33, 34, 35, 36, 37, 38, 39, 40, 41, 42, 43, 44]	0;;0;;0;;0;;0;;0;;0;;0;;0;;0;;0;;0;;0;;0;;0;;0;;0;;0;;0;;0;;0;;0;;0;;0;;0;;69.4622199472490;;70.5761999543756;;69.4622199472490;;73.1095069057370;;116.348614087148;;122.494897852931;;125.574678976297;;131.745967680229;;137.186005117140;;150.814455540575;;153.951290998160;;151.795915623577;;147.312592808626;;147.678705303100;;146.509385364897;;145.344418537486;;145.825237870541;;141.566238913097;;…	0;;0;;0;;0;;0;;0;;0;;0;;0;;0;;0;;0;;0;;0;;0;;0;;0;;0;;0;;0;;0;;0;;0;;0;;0;;8.05359071852163;;9.07408285127686;;8.05359071852163;;7.01050066219396;;10.0300529385472;;15.0608480966718;;20.0919486362075;;22.1252770150003;;25.2180156465331;;25.4754147872593;;27.5277142844391;;29.5441714972062;;30.4784674776467;;34.6281102090029;;34.5924937667119;;32.5246251272697;;31.3929331526860;;31.3468100450429;;…	72	42	46.5	75.7454	17.8843	76.1606	15.7574	72	42	46.5	48.7675	28.4477	32.5117	18.9652	43.2033	27.9021	28.8022	18.6014	34.4137
male	41	2014-05-26 17:00:34	胸廓对称，气管居中，双肺野清晰，双肺门阴影不大，心影大小、形态未见异常，双膈面光滑，双肋膈角锐利。气管插管后改变。	1.心肺膈未见明显异常。 2.气管插管后改变。	3	57	0.7803	0.2601	15	23	37	0;;0;;0;;0;;0;;0;;0;;0;;0;;0;;0;;0;;0;;0;;0;;0;;0;;0;;0;;0;;0;;0;;0;;37.0000000000000;;195.500000000000;;474.000000000000;;822.000000000000;;1003.00000000000;;1114.50000000000;;1245.00000000000;;1349.00000000000;;1275.50000000000;;1188.00000000000;;1005.50000000000;;829.000000000000;;685.000000000000;;378.000000000000;;199.500000000000;;0;;0;;0;;0;;0;;0;;0;;0;;0;;0;;0;;0;;0;;0;;0;;0;;0;;0;;0	0.0;;0.0;;0.0;;0.0;;0.0;;0.0;;0.0;;0.0;;0.0;;0.0;;0.0;;0.0;;0.0;;0.0;;0.0;;0.0;;0.0;;0.0;;0.0;;0.0;;0.0;;0.0;;0.0;;9.62369964007362;;50.8495480982268;;123.287395389051;;213.802192003798;;260.880290243077;;289.881439158434;;323.824487888964;;350.874886877279;;331.757537592268;;308.998788443445;;261.530540218758;;215.622891935704;;178.168493336498;;98.3177963229143;;51.8899480593159;;0.0;;0.0;;0.0;…	30	30	[0, 1, 2, 3, 4, 5, 6, 7, 8, 9, 10, 11, 12, 13, 14, 15, 16, 17, 18, 19, 20, 21, 22, 23, 24, 37, 38, 39, 40, 41, 42, 43, 44, 45, 46, 47, 48, 49, 50, 51, 52, 53, 54, 55, 56]	[25, 26, 27, 33, 34, 35, 36]	[28, 29, 30, 31, 32]	[0, 1, 2, 3, 4, 5, 6, 7, 8, 9, 10, 11, 12, 13, 14, 15, 16, 17, 18, 19, 20, 21, 22, 23, 24, 37, 38, 39, 40, 41, 42, 43, 44, 45, 46, 47, 48, 49, 50, 51, 52, 53, 54, 55, 56]	[25, 26, 27, 33, 34, 35, 36]	[28, 29, 30, 31, 32]	0;;0;;0;;0;;0;;0;;0;;0;;0;;0;;0;;0;;0;;0;;0;;0;;0;;0;;0;;0;;0;;0;;0;;24.0416305603426;;47.0106370941726;;58.0000000000000;;70.0071424927486;;85.6329375882902;;86.9770084562581;;99.0050503762308;;103.947101931704;;111.036030188403;;109.622078068243;;103.392456204503;;104.062481231230;;94.7945146092325;;83.5463942968217;;68.6804193347711;;0;;0;;0;;0;;0;;0;;0;;0;;0;;0;;0;;0;;0;;0;;0;;0;;0;;0;;0	0;;0;;0;;0;;0;;0;;0;;0;;0;;0;;0;;0;;0;;0;;0;;0;;0;;0;;0;;0;;0;;0;;0;;2.82842712474619;;9.25967094279158;;9.90243902439024;;18.2018570481146;;19.1081761560648;;21.2139045015264;;21.9225468690225;;19.7994479869912;;21.9243116932516;;19.8026979736181;;16.2878526897504;;15.5739767829051;;12.0261697638579;;7.08020290651031;;5.66436448121823;;0;;0;;0;;0;;0;;0;;0;;0;;0;;0;;0;;0;;0;;0;;0;;0;;0;;0;;0	45	25.5	25.5	53.013	10.0977	53.013	10.0977	45	25.5	25.5	12.0445	6.82521	8.02966	4.55014	12.0445	6.82521	8.02966	4.55014	9.20793
male	25	2014-06-29 15:45:51	急诊报告： 1.双肺纹理清晰，未见明显实质性病变。 2.心隔影未见明显异常。		3	59	0.657072	0.219024	21	29	49	0;;0;;0;;0;;0;;0;;0;;0;;0;;0;;0;;0;;0;;0;;0;;0;;0;;0;;0;;0;;0;;0;;0;;0;;0;;0;;0;;0;;0;;62.0000000000000;;225.000000000000;;477.000000000000;;851.000000000000;;1116.00000000000;;1272.00000000000;;1478.00000000000;;1628.00000000000;;1777.50000000000;;1958.00000000000;;2097.00000000000;;2025.00000000000;;2096.00000000000;;2204.00000000000;;2034.00000000000;;1841.50000000000;;1451.00000000000;;1231.5…	0.0;;0.0;;0.0;;0.0;;0.0;;0.0;;0.0;;0.0;;0.0;;0.0;;0.0;;0.0;;0.0;;0.0;;0.0;;0.0;;0.0;;0.0;;0.0;;0.0;;0.0;;0.0;;0.0;;0.0;;0.0;;0.0;;0.0;;0.0;;0.0;;13.5794876956222;;49.2803988954030;;104.474445658254;;186.389419822169;;244.430778521199;;278.598521755345;;323.717464744025;;356.571064007627;;389.315151273684;;428.848982387551;;459.293317705156;;443.523590058627;;459.074293710065;;482.728885179859;;44…	42	39	[0, 1, 2, 3, 4, 5, 6, 7, 8, 9, 10, 11, 12, 13, 14, 15, 16, 17, 18, 19, 20, 21, 22, 23, 24, 25, 26, 27, 28, 29, 30, 31, 48, 49, 50, 51, 52, 53, 54, 55, 56, 57, 58]	[32, 33, 34, 35, 36, 45, 46, 47]	[37, 38, 39, 40, 41, 42, 43, 44]	[0, 1, 2, 3, 4, 5, 6, 7, 8, 9, 10, 11, 12, 13, 14, 15, 16, 17, 18, 19, 20, 21, 22, 23, 24, 25, 26, 27, 28, 29, 30, 31, 48, 49, 50, 51, 52, 53, 54, 55, 56, 57, 58]	[32, 33, 34, 35, 45, 46, 47]	[36, 37, 38, 39, 40, 41, 42, 43, 44]	0;;0;;0;;0;;0;;0;;0;;0;;0;;0;;0;;0;;0;;0;;0;;0;;0;;0;;0;;0;;0;;0;;0;;0;;0;;0;;0;;0;;0;;30.8058436014987;;92.7631392310545;;104.923781860930;;116.726175299288;;112.969022302576;;105.721331811513;;108.673823895177;;114.140264587042;;111.085552615991;;123.000000000000;;124.663547198048;;121.753850041795;;124.907966119059;;122.971541423209;;123.939501370628;;112.361025271221;;100.000000000000;;99.020…	0;;0;;0;;0;;0;;0;;0;;0;;0;;0;;0;;0;;0;;0;;0;;0;;0;;0;;0;;0;;0;;0;;0;;0;;0;;0;;0;;0;;0;;4.10744581353316;;5.09687578192607;;9.38342764609942;;14.2101430799133;;19.3370398535942;;18.2979228135311;;22.3441507074196;;24.4586281257948;;24.6856783591090;;27.6750000000000;;27.8174857384075;;25.7953072122448;;26.8397282569879;;28.9344803348727;;27.8863878083914;;27.0498764541829;;25.0000000000000;;21.294…	63	36	37.5	57.5507	13.5413	58.3425	13.0186	63	36	37.5	24.5484	14.0276	16.3656	9.35176	23.9254	14.2413	15.9503	9.49422	17.805
male	45	2014-10-19 11:29:38	急诊报告： 1、左额部硬膜外血肿，最大截面约6.3×1.4cm；右额部见小斑片状稍高密度影，考虑脑挫裂伤可能； 2、左侧额顶骨缝、额颞骨缝增宽，考虑骨折；左额部血肿内局部见斑点状高密度影，不除外小骨片可能； 3、中线结构居中； 4、扫描所及鼻中隔偏曲；双侧筛窦炎； 5、枢椎齿状突距离环椎两侧块距离大致相等； 6、颈椎以C4为中心反弓；C4椎体前窄后宽；C4椎体左侧、椎弓后缘正中见线状透亮影，考虑骨折； 7、颈髓未见明显异常。	请结合临床、随诊复查。	3	59	0.858675	0.286225	27	24	50	0;;0;;0;;0;;0;;0;;0;;0;;0;;0;;0;;0;;0;;0;;0;;0;;0;;0;;0;;0;;0;;0;;0;;0;;432.500000000000;;1063.50000000000;;1542.50000000000;;1740.50000000000;;1351.50000000000;;1486.50000000000;;1590.50000000000;;2103.50000000000;;2452.50000000000;;2638.00000000000;;2800.50000000000;;2896.50000000000;;2968.50000000000;;2969.50000000000;;2740.00000000000;;2505.00000000000;;2255.50000000000;;2089.00000000000;;191…	0.0;;0.0;;0.0;;0.0;;0.0;;0.0;;0.0;;0.0;;0.0;;0.0;;0.0;;0.0;;0.0;;0.0;;0.0;;0.0;;0.0;;0.0;;0.0;;0.0;;0.0;;0.0;;0.0;;0.0;;123.792324636737;;304.400317343746;;441.502105785358;;498.174661341599;;386.833125425551;;425.473504213896;;455.240907132326;;602.074346528040;;701.966881321615;;755.061624027083;;801.573191087129;;829.050793781063;;849.658995801515;;849.945220829576;;784.256576889389;;716.99369…	37	37	[0, 1, 2, 3, 4, 5, 6, 7, 8, 9, 10, 11, 12, 13, 14, 15, 16, 17, 18, 19, 20, 21, 22, 23, 24, 50, 51, 52, 53, 54, 55, 56, 57, 58]	[25, 26, 27, 28, 29, 30, 31, 41, 42, 43, 44, 46, 47, 48, 49]	[32, 33, 34, 35, 36, 37, 38, 39, 40, 45]	[0, 1, 2, 3, 4, 5, 6, 7, 8, 9, 10, 11, 12, 13, 14, 15, 16, 17, 18, 19, 20, 21, 22, 23, 24, 50, 51, 52, 53, 54, 55, 56, 57, 58]	[25, 26, 27, 28, 29, 30, 31, 41, 42, 43, 44, 46, 47, 48, 49]	[32, 33, 34, 35, 36, 37, 38, 39, 40, 45]	0;;0;;0;;0;;0;;0;;0;;0;;0;;0;;0;;0;;0;;0;;0;;0;;0;;0;;0;;0;;0;;0;;0;;0;;112.924753707945;;145.120639469374;;148.660687473185;;151.162164578310;;149.305056846712;;159.624559513879;;158.521291945278;;153.808322271586;;153.525242224202;;156.486421136148;;147.003401321194;;147.410990092327;;147.003401321194;;134.792433022036;;136.400146627487;;134.033577882559;;126.605687076055;;121.016527796826;;126…	0;;0;;0;;0;;0;;0;;0;;0;;0;;0;;0;;0;;0;;0;;0;;0;;0;;0;;0;;0;;0;;0;;0;;0;;6.51488963699682;;19.0562455868875;;23.9775302376105;;24.1859463325296;;19.9073409128950;;19.5458644302709;;20.6148765310003;;25.5165880266225;;30.9630740620240;;31.2972842272297;;34.9668284696044;;35.0637791967185;;34.9668284696044;;34.9016121217771;;32.1361602001933;;30.1037982410025;;28.6114547064531;;27.2108169010615;;26.…	81	52.5	52.5	72.114	18.6724	72.114	18.6724	81	52.5	52.5	54.5348	35.3466	36.3565	23.5644	54.5348	35.3466	36.3565	23.5644	46.0374
male	27	2014-11-12 10:51:49	双肺未见明显实质性病变，气管及支气管尚通畅，纵隔内未见明显肿大淋巴结。双侧可见少许胸膜增厚粘连表现。	1.双肺散在纤维灶及少许胸膜增厚粘连。 2.扫描所及脂肪肝。	3	52	0.559872	0.186624	10	5	14	0;;0;;0;;0;;0;;390.000000000000;;1188.00000000000;;1447.00000000000;;3101.50000000000;;4028.50000000000;;4472.50000000000;;4393.00000000000;;4612.50000000000;;3264.50000000000;;1571.50000000000;;0;;0;;0;;0;;0;;0;;0;;0;;0;;0;;0;;0;;0;;0;;0;;0;;0;;0;;0;;0;;0;;0;;0;;0;;0;;0;;0;;0;;0;;0;;0;;0;;0;;0;;0;;0;;0	0.0;;0.0;;0.0;;0.0;;0.0;;72.7833637759738;;221.709323502197;;270.044942009831;;578.814366028674;;751.814823003873;;834.675883302674;;819.839274532956;;860.803244658152;;609.234079606837;;293.279631215238;;0.0;;0.0;;0.0;;0.0;;0.0;;0.0;;0.0;;0.0;;0.0;;0.0;;0.0;;0.0;;0.0;;0.0;;0.0;;0.0;;0.0;;0.0;;0.0;;0.0;;0.0;;0.0;;0.0;;0.0;;0.0;;0.0;;0.0;;0.0;;0.0;;0.0;;0.0;;0.0;;0.0;;0.0;;0.0;;0.0;;0.0	12	10	[0, 1, 2, 3, 4, 5, 15, 16, 17, 18, 19, 20, 21, 22, 23, 24, 25, 26, 27, 28, 29, 30, 31, 32, 33, 34, 35, 36, 37, 38, 39, 40, 41, 42, 43, 44, 45, 46, 47, 48, 49, 50, 51]	[6, 7, 8, 13, 14]	[9, 10, 11, 12]	[0, 1, 2, 3, 4, 5, 15, 16, 17, 18, 19, 20, 21, 22, 23, 24, 25, 26, 27, 28, 29, 30, 31, 32, 33, 34, 35, 36, 37, 38, 39, 40, 41, 42, 43, 44, 45, 46, 47, 48, 49, 50, 51]	[6, 7, 8, 13, 14]	[9, 10, 11, 12]	0;;0;;0;;0;;0;;49.9799959983992;;70.8378429936994;;72.8010988928052;;152.839785396342;;161.446585594122;;158.154987275141;;151.003311221973;;156.003205095280;;136.180027904242;;76.9415362466854;;0;;0;;0;;0;;0;;0;;0;;0;;0;;0;;0;;0;;0;;0;;0;;0;;0;;0;;0;;0;;0;;0;;0;;0;;0;;0;;0;;0;;0;;0;;0;;0;;0;;0;;0;;0;;0	0;;0;;0;;0;;0;;13.8242542123232;;26.4320309677983;;29.1204395571221;;33.1823218294691;;41.1742969971585;;43.0421800812093;;47.3143708495515;;49.0010067286456;;38.0503019144204;;35.4336022188683;;0;;0;;0;;0;;0;;0;;0;;0;;0;;0;;0;;0;;0;;0;;0;;0;;0;;0;;0;;0;;0;;0;;0;;0;;0;;0;;0;;0;;0;;0;;0;;0;;0;;0;;0;;0;;0	30	19.5	19.5	67.3934	21.1684	68.323	18.5942	30	19.5	19.5	21.3992	13.9095	14.2661	9.27298	19.0562	12.3865	12.7041	8.25768	15.939
female	62	2015-02-21 16:14:27	急诊报告： 1、左侧额顶颞骨线型骨折，左侧顶颞部软组织肿胀； 左侧额顶颞部硬膜外血肿，范围大小约为8.4cmx2.5cmx6.1cm（前后x左右x上下），左侧侧脑室轻度受压，中线结构轻度右移约0.5cm； 2、所及右侧上颌窦炎症； 3、右肺上叶后段散在点片状稍高密度模糊影，考虑为少许感染性病变； 4、左肺上叶舌段小硬结钙化灶； 5、气管及主支气管通畅，纵隔内散在小淋巴结显示； 6、所及肝右叶点状结石或钙化灶； 请结合临床考虑，必要时进一步检查。		3	50	0.594075	0.198025	23	21	43	0;;0;;0;;0;;0;;0;;0;;0;;0;;0;;0;;0;;0;;0;;0;;0;;0;;0;;0;;0;;0;;182.000000000000;;658.500000000000;;1035.00000000000;;1694.00000000000;;2239.50000000000;;3106.50000000000;;4072.00000000000;;5377.50000000000;;5800.50000000000;;6423.00000000000;;6741.00000000000;;7004.00000000000;;7193.00000000000;;6917.50000000000;;6524.00000000000;;6050.00000000000;;5259.00000000000;;4443.00000000000;;3490.5000000…	0.0;;0.0;;0.0;;0.0;;0.0;;0.0;;0.0;;0.0;;0.0;;0.0;;0.0;;0.0;;0.0;;0.0;;0.0;;0.0;;0.0;;0.0;;0.0;;0.0;;0.0;;36.0405488413571;;130.399458307877;;204.955868411014;;335.454339215708;;443.476973242962;;615.164642723493;;806.357774076956;;1064.87940326592;;1148.64397557303;;1271.91453411009;;1334.88648208565;;1386.96705541135;;1424.39377920814;;1369.83789346202;;1291.91505846711;;1198.05121148467;;1041.4…	33	32	[0, 1, 2, 3, 4, 5, 6, 7, 8, 9, 10, 11, 12, 13, 14, 15, 16, 17, 18, 19, 20, 21, 22, 23, 24, 41, 42, 43, 44, 45, 46, 47, 48, 49]	[25, 26, 27, 28, 37, 38, 39, 40]	[29, 30, 31, 32, 33, 34, 35, 36]	[0, 1, 2, 3, 4, 5, 6, 7, 8, 9, 10, 11, 12, 13, 14, 15, 16, 17, 18, 19, 20, 21, 22, 23, 24, 41, 42, 43, 44, 45, 46, 47, 48, 49]	[25, 26, 27, 38, 39, 40]	[28, 29, 30, 31, 32, 33, 34, 35, 36, 37]	0;;0;;0;;0;;0;;0;;0;;0;;0;;0;;0;;0;;0;;0;;0;;0;;0;;0;;0;;0;;0;;80.1560977094070;;94.0053189984482;;108.018516931126;;120.037494142455;;132.185475752822;;142.225173580488;;158.154987275141;;171.292148097921;;185.388780674560;;195.432852918848;;196.308430791956;;197.253643819322;;197.205476597381;;196.430649339659;;191.441897190766;;181.223618769740;;173.415685565061;;158.455040942218;;143.17122615…	0;;0;;0;;0;;0;;0;;0;;0;;0;;0;;0;;0;;0;;0;;0;;0;;0;;0;;0;;0;;0;;4.00780488547035;;13.0007356061684;;19.0032576082537;;25.0078112796782;;29.0407484608473;;34.0539148009620;;40.0392372848458;;48.0820064836269;;49.1029743408293;;55.1220867207007;;57.0896967099054;;57.0733893284333;;61.0636247331990;;56.1230426684739;;55.1272478821579;;54.0667149920771;;51.1225431434572;;47.1353602802801;;40.047895429…	69	36	39	87.7564	27.1733	87.7779	25.3977	69	36	39	82.2698	42.9234	54.8466	28.6156	76.9127	43.4724	51.2751	28.9816	52.4648
female	22	2013-09-09 17:31:42	左侧枕部硬膜外血肿复查。 左侧枕部血肿较前略有增大。左侧脑室稍有变形。 两侧脑室对侧，中线未见明显移位。 请对照前片。		2.4	64	0.463486	0.193119	16	3	18	0;;0;;0;;135.000000000000;;1121.00000000000;;1834.50000000000;;2253.50000000000;;2667.00000000000;;2886.00000000000;;3097.50000000000;;3098.50000000000;;3069.50000000000;;2763.50000000000;;2421.00000000000;;1944.50000000000;;1302.00000000000;;778.500000000000;;179.000000000000;;37.5000000000000;;0;;0;;0;;0;;0;;0;;0;;0;;0;;0;;0;;0;;0;;0;;0;;0;;0;;0;;0;;0;;0;;0;;0;;0;;0;;0;;0;;0;;0;;0;;0;;0;;0;;0;;…	0.0;;0.0;;0.0;;26.0710716247559;;216.486454010010;;354.276895523071;;435.193777084351;;515.048503875732;;557.341575622559;;598.186254501343;;598.379373550415;;592.778921127319;;533.684492111206;;467.541217803955;;375.519990921021;;251.441001892090;;150.343179702759;;34.5683097839355;;7.24196434020996;;0.0;;0.0;;0.0;;0.0;;0.0;;0.0;;0.0;;0.0;;0.0;;0.0;;0.0;;0.0;;0.0;;0.0;;0.0;;0.0;;0.0;;0.0;;0.0;;0…	10	10	[0, 1, 2, 3, 17, 18, 19, 20, 21, 22, 23, 24, 25, 26, 27, 28, 29, 30, 31, 32, 33, 34, 35, 36, 37, 38, 39, 40, 41, 42, 43, 44, 45, 46, 47, 48, 49, 50, 51, 52, 53, 54, 55, 56, 57, 58, 59, 60, 61, 62, 63]	[4, 5, 6, 14, 15, 16]	[7, 8, 9, 10, 11, 12, 13]	[0, 1, 2, 3, 17, 18, 19, 20, 21, 22, 23, 24, 25, 26, 27, 28, 29, 30, 31, 32, 33, 34, 35, 36, 37, 38, 39, 40, 41, 42, 43, 44, 45, 46, 47, 48, 49, 50, 51, 52, 53, 54, 55, 56, 57, 58, 59, 60, 61, 62, 63]	[4, 5, 6, 14, 15, 16]	[7, 8, 9, 10, 11, 12, 13]	0;;0;;0;;22.5610283453570;;62.0322496770833;;89.5377015563835;;97.6933979345585;;105.848948979194;;114.634200830293;;116.867446279963;;116.777566338745;;114.490174250894;;112.254175868874;;110.535062310563;;100.702532242243;;84.3800924389160;;64.1404708432983;;32.7566787083184;;19.2353840616713;;0;;0;;0;;0;;0;;0;;0;;0;;0;;0;;0;;0;;0;;0;;0;;0;;0;;0;;0;;0;;0;;0;;0;;0;;0;;0;;0;;0;;0;;0;;0;;0;;0;;0;;…	0;;0;;0;;11.2805141726785;;25.6685171077586;;31.9777505558512;;35.8717945540957;;37.5840471013080;;39.4766784316242;;40.4121075921367;;39.9303936513128;;40.1459052568069;;38.1664197954170;;34.6343195239763;;30.8031275093920;;24.0046814696916;;17.4928556845359;;8.73511432221824;;3.39447954029494;;0;;0;;0;;0;;0;;0;;0;;0;;0;;0;;0;;0;;0;;0;;0;;0;;0;;0;;0;;0;;0;;0;;0;;0;;0;;0;;0;;0;;0;;0;;0;;0;;0;;0;;…	38.4	24	24	51.3183	17.5475	51.3183	17.5475	38.4	24	24	17.2898	10.8061	11.5265	7.20407	17.2898	10.8061	11.5265	7.20407	13.7138
male	34	2013-10-01 21:02:05	颅脑、眼眶、肝胆胰腺脾脏肾脏CT平扫 肺部、纵隔、盆腔CT 平扫 急诊报告 1、左侧额叶硬膜外血肿，截面积约50MM*30MM，邻近结构受压。额骨左侧骨折，骨折线累及眼眶。 2、左侧眼眶骨折，眼睑肿胀、积气，眼球未见破裂、眼环完整。视神经及眼肌未见断裂。筛窦腔密度增高。额窦积血。 3、未见液气胸及创伤性湿肺。纵隔未见明显创伤性改变。 4、未见腹水。肝胆脾脏肾脏未见明显创伤性改变。胰腺密度欠均，局部边缘模糊，请结合临床超声检查。 5、盆腔未见明显积液，膀胱未充盈，可见导尿管影。另提示左侧髂骨、股骨骨折，骶骨骨折可疑。 请贵科结合临床阅片进一步检查。		2.4	64	0.463486	0.193119	25	22	46	0;;0;;0;;0;;0;;0;;0;;0;;0;;0;;0;;0;;0;;0;;0;;0;;0;;0;;0;;0;;0;;0;;327.500000000000;;1754.00000000000;;2658.50000000000;;4041.00000000000;;5609.50000000000;;6739.00000000000;;7248.00000000000;;7310.00000000000;;7395.50000000000;;8004.00000000000;;7706.50000000000;;7041.00000000000;;7007.50000000000;;6500.00000000000;;6516.00000000000;;5974.00000000000;;5359.50000000000;;4699.50000000000;;4155.0000…	0.0;;0.0;;0.0;;0.0;;0.0;;0.0;;0.0;;0.0;;0.0;;0.0;;0.0;;0.0;;0.0;;0.0;;0.0;;0.0;;0.0;;0.0;;0.0;;0.0;;0.0;;0.0;;63.2464885711670;;338.730812072754;;513.406991958618;;780.394077301025;;1083.30130577087;;1301.42927169800;;1399.72686767578;;1411.70024871826;;1428.21192741394;;1545.72486877441;;1488.27195167542;;1359.75122451782;;1353.28173637390;;1255.27381896973;;1258.36372375488;;1153.69319915771;;1…	31	34	[0, 1, 2, 3, 4, 5, 6, 7, 8, 9, 10, 11, 12, 13, 14, 15, 16, 17, 18, 19, 20, 21, 22, 23, 44, 45, 46, 47, 48, 49, 50, 51, 52, 53, 54, 55, 56, 57, 58, 59, 60, 61, 62, 63]	[24, 25, 26, 37, 38, 39, 40, 41, 42, 43]	[27, 28, 29, 30, 31, 32, 33, 34, 35, 36]	[0, 1, 2, 3, 4, 5, 6, 7, 8, 9, 10, 11, 12, 13, 14, 15, 16, 17, 18, 19, 20, 21, 22, 44, 45, 46, 47, 48, 49, 50, 51, 52, 53, 54, 55, 56, 57, 58, 59, 60, 61, 62, 63]	[23, 24, 25, 39, 40, 41, 42, 43]	[26, 27, 28, 29, 30, 31, 32, 33, 34, 35, 36, 37, 38]	0;;0;;0;;0;;0;;0;;0;;0;;0;;0;;0;;0;;0;;0;;0;;0;;0;;0;;0;;0;;0;;0;;103.942291681490;;109.590145542380;;115.394973894013;;124.775798935531;;127.906215642556;;134.647688431699;;137.829604947558;;135.694509837355;;134.718224453858;;132.310241478126;;135.532283976918;;132.883407542101;;131.946959040366;;126.589889011722;;126.589889011722;;123.004064973480;;122.674365700418;;116.619037896906;;110.47624…	0;;0;;0;;0;;0;;0;;0;;0;;0;;0;;0;;0;;0;;0;;0;;0;;0;;0;;0;;0;;0;;0;;19.1472642571166;;30.5044735014872;;29.2234024796527;;46.7909246008240;;64.6967486098974;;74.7220688549541;;80.3391814934966;;79.9497382284956;;79.5058373826046;;84.1320557225040;;82.9487202481685;;77.2313821612209;;76.3513302312230;;72.5485913634428;;74.7694666092625;;65.2069742028085;;62.4390484103926;;55.3940430010304;;51.901590…	60	36	40.8	58.1441	36.9721	57.9845	33.5528	60	36	40.8	64.4913	38.6948	42.9942	25.7965	58.3663	39.6891	38.9109	26.4594	54.2705
male	36	2013-11-04 16:21:40	1.右侧颞部硬膜外血肿大小约 4.3cmX 6.1cmX 1.0cm；左侧颞部颅板下密度增高，考虑硬膜下/外少许出血；右侧颞骨、顶骨骨折；中线未见明显移位； 2.两肺野暂未见明显液气胸改变； 3.颈椎生理曲度平直，颈椎各椎体形态未见明显异常，未见明显骨折线；环枢关节间距：右2.7mm、左2.5mm、前1.6mm。 4、上腹部未见明显外伤改变。 请结合临床阅片，随诊复查。		2.4	64	0.463486	0.193119	28	17	44	0;;0;;0;;0;;0;;0;;0;;0;;0;;0;;0;;0;;0;;0;;0;;0;;0;;353.500000000000;;697.000000000000;;1014.00000000000;;1201.00000000000;;1236.00000000000;;1308.00000000000;;1203.00000000000;;1485.50000000000;;1466.00000000000;;1567.50000000000;;1696.00000000000;;1667.50000000000;;1746.00000000000;;1637.00000000000;;1304.00000000000;;1063.00000000000;;854.000000000000;;699.500000000000;;597.000000000000;;478.00…	0.0;;0.0;;0.0;;0.0;;0.0;;0.0;;0.0;;0.0;;0.0;;0.0;;0.0;;0.0;;0.0;;0.0;;0.0;;0.0;;0.0;;68.2675838470459;;134.603977203369;;195.822715759277;;231.935977935791;;238.695144653320;;252.599716186523;;232.322216033936;;286.878347396851;;283.112525939941;;302.714109420776;;327.529907226563;;322.026014328003;;337.185859680176;;316.135883331299;;251.827239990234;;205.285549163818;;164.923667907715;;135.0867…	29	30	[0, 1, 2, 3, 4, 5, 6, 7, 8, 9, 10, 11, 12, 13, 14, 15, 16, 17, 37, 38, 39, 40, 41, 42, 43, 44, 45, 46, 47, 48, 49, 50, 51, 52, 53, 54, 55, 56, 57, 58, 59, 60, 61, 62, 63]	[18, 19, 20, 21, 22, 23, 31, 32, 33, 34, 35, 36]	[24, 25, 26, 27, 28, 29, 30]	[0, 1, 2, 3, 4, 5, 6, 7, 8, 9, 10, 11, 12, 13, 14, 15, 16, 17, 40, 41, 42, 43, 44, 45, 46, 47, 48, 49, 50, 51, 52, 53, 54, 55, 56, 57, 58, 59, 60, 61, 62, 63]	[18, 19, 20, 23, 32, 33, 34, 35, 36, 37, 38, 39]	[21, 22, 24, 25, 26, 27, 28, 29, 30, 31]	0;;0;;0;;0;;0;;0;;0;;0;;0;;0;;0;;0;;0;;0;;0;;0;;0;;59.6824932455071;;86.2844134244419;;95.7183368012629;;94.0319094775811;;96.5660395791398;;94.3398113205660;;93.4933152690608;;97.6370831190691;;98.4784240328814;;98.7927122818277;;105.309068935206;;107.042047812997;;106.550457530693;;104.316825105062;;100.722390757964;;95.5248658727140;;90.9175450614457;;93.5360892917809;;93.4772699644143;;80.056…	0;;0;;0;;0;;0;;0;;0;;0;;0;;0;;0;;0;;0;;0;;0;;0;;0;;10.5322046903836;;14.5015820881415;;21.0290285396714;;20.2530266567098;;23.2339343348306;;23.9477982582975;;22.4857340520526;;23.8668425402169;;20.9990757128938;;22.3459706351753;;26.3272672338015;;25.3217747514617;;26.4539066972755;;24.0731134857834;;20.6023072004926;;16.3091234416829;;14.9611150101113;;12.5475241732877;;12.3885538507055;;11.118…	67.2	31.2	38.4	46.8239	11.6253	45.8424	10.579	67.2	31.2	38.4	18.2898	8.4917	12.1932	5.66114	16.2949	9.31136	10.8632	6.20757	11.6523
male	28	2013-11-09 09:43:31	1、左侧颞顶部硬膜外血肿，大小约 8.8cmX 2.9cmX 7.9cm. 2、两侧颞顶叶表面，两侧外侧裂池，纵裂池，小脑幕表面密度增高，考虑蛛网膜下腔出血。 3、脑肿胀，环池闭塞，中线及脑室右移。 4、左侧顶骨骨折，颞骨骨折。局部软组织肿胀。 5、副鼻窦炎症。		2.4	64	0.447153	0.186314	39	7	45	0;;0;;0;;0;;0;;0;;0;;69.0000000000000;;952.000000000000;;1431.50000000000;;1929.50000000000;;2419.50000000000;;3350.00000000000;;4431.50000000000;;5245.50000000000;;5845.00000000000;;6182.50000000000;;6497.50000000000;;6578.50000000000;;6729.00000000000;;6894.50000000000;;7179.50000000000;;7613.00000000000;;7989.50000000000;;8278.00000000000;;8562.50000000000;;8752.00000000000;;8771.50000000000;;…	0.0;;0.0;;0.0;;0.0;;0.0;;0.0;;0.0;;12.8556404113770;;177.370574951172;;266.707960128784;;359.492147445679;;450.785825729370;;624.150657653809;;825.648847579956;;977.308141708374;;1089.00316238403;;1151.88401222229;;1210.57280540466;;1225.66420936584;;1253.70441055298;;1284.53931617737;;1337.63870048523;;1418.40565872192;;1488.55274009705;;1542.30422210693;;1595.31044960022;;1630.61688232422;;1634…	27	26	[0, 1, 2, 3, 4, 5, 6, 7, 8, 9, 10, 42, 43, 44, 45, 46, 47, 48, 49, 50, 51, 52, 53, 54, 55, 56, 57, 58, 59, 60, 61, 62, 63]	[11, 12, 13, 14, 15, 16, 17, 18, 35, 36, 37, 38, 39, 40, 41]	[19, 20, 21, 22, 23, 24, 25, 26, 27, 28, 29, 30, 31, 32, 33, 34]	[0, 1, 2, 3, 4, 5, 6, 7, 8, 9, 10, 42, 43, 44, 45, 46, 47, 48, 49, 50, 51, 52, 53, 54, 55, 56, 57, 58, 59, 60, 61, 62, 63]	[11, 12, 13, 14, 15, 16, 17, 35, 36, 37, 38, 39, 40, 41]	[18, 19, 20, 21, 22, 23, 24, 25, 26, 27, 28, 29, 30, 31, 32, 33, 34]	0;;0;;0;;0;;0;;0;;0;;14.5602197785610;;59.4053869611166;;68.5419579527752;;77.8267306264371;;84.5813218151620;;95.8175349296777;;117.711511756497;;150.625363070102;;162.098735343617;;169.307412714270;;173.401268738150;;178.016853134752;;184.694342089843;;188.859736312428;;192.841904159858;;195.133287780430;;194.833262047321;;191.846292640749;;198.116127561590;;204.882893380585;;204.978047605103;;…	0;;0;;0;;0;;0;;0;;0;;8.89791208689841;;33.9459354063523;;32.6390275965596;;34.9656326002833;;40.6429728202727;;51.4722295076781;;52.7970751260760;;55.6286852247535;;60.7870257538564;;62.4824975493138;;62.5674681013942;;62.3561858438116;;62.7960763105467;;61.2789569949901;;59.2587101324565;;60.3505013753906;;63.2705954071197;;65.2880053489461;;66.3739310612432;;69.2986257022566;;69.3308102193732;;…	93.6	56.4	57.6	88.4769	29.926	88.4358	29.9121	93.6	56.4	57.6	123.915	74.6668	82.61	49.7778	123.8	76.1846	82.5334	50.7898	92.9116
male	54	2014-02-27 11:51:01	1右颞部硬膜下血肿。顶部硬膜外血肿。 2右颞骨、顶骨骨折。		2.4	64	0.463486	0.193119	26	28	53	0;;0;;0;;0;;0;;0;;0;;0;;0;;0;;0;;0;;0;;0;;0;;0;;0;;0;;0;;0;;0;;0;;0;;0;;0;;0;;0;;0;;50.5000000000000;;139.000000000000;;258.500000000000;;370.500000000000;;555.000000000000;;739.500000000000;;956.000000000000;;1188.50000000000;;1336.00000000000;;1458.00000000000;;1514.50000000000;;1711.50000000000;;1745.00000000000;;1799.50000000000;;1775.50000000000;;1723.50000000000;;1517.50000000000;;1212.0000…	0.0;;0.0;;0.0;;0.0;;0.0;;0.0;;0.0;;0.0;;0.0;;0.0;;0.0;;0.0;;0.0;;0.0;;0.0;;0.0;;0.0;;0.0;;0.0;;0.0;;0.0;;0.0;;0.0;;0.0;;0.0;;0.0;;0.0;;0.0;;9.75251197814941;;26.8435478210449;;49.9212741851807;;71.5506076812744;;107.181072235107;;142.811536788940;;184.621810913086;;229.521989822388;;258.007049560547;;281.567573547363;;292.478799819946;;330.523252487183;;336.992740631104;;347.517728805542;;342.882…	41	41	[0, 1, 2, 3, 4, 5, 6, 7, 8, 9, 10, 11, 12, 13, 14, 15, 16, 17, 18, 19, 20, 21, 22, 23, 24, 25, 26, 27, 28, 29, 30, 31, 51, 52, 53, 54, 55, 56, 57, 58, 59, 60, 61, 62, 63]	[32, 33, 34, 35, 36, 45, 46, 47, 48, 49, 50]	[37, 38, 39, 40, 41, 42, 43, 44]	[0, 1, 2, 3, 4, 5, 6, 7, 8, 9, 10, 11, 12, 13, 14, 15, 16, 17, 18, 19, 20, 21, 22, 23, 24, 25, 26, 27, 28, 29, 30, 31, 51, 52, 53, 54, 55, 56, 57, 58, 59, 60, 61, 62, 63]	[32, 33, 34, 35, 36, 45, 46, 47, 48, 49, 50]	[37, 38, 39, 40, 41, 42, 43, 44]	0;;0;;0;;0;;0;;0;;0;;0;;0;;0;;0;;0;;0;;0;;0;;0;;0;;0;;0;;0;;0;;0;;0;;0;;0;;0;;0;;0;;32.9848450049413;;37.6430604494374;;47.1274866717927;;73.5391052434009;;104.043260233424;;96.1665222413705;;106.254411673116;;108.503456166152;;119.037809119624;;120.332871651931;;123.858790564094;;112.538882169675;;105.848948979194;;101.950968607463;;109.201648339208;;105.688220724923;;105.004761796787;;95.817534…	0;;0;;0;;0;;0;;0;;0;;0;;0;;0;;0;;0;;0;;0;;0;;0;;0;;0;;0;;0;;0;;0;;0;;0;;0;;0;;0;;0;;2.06155281280883;;5.22820284019964;;7.33094237116776;;9.73311687045013;;9.45847820303855;;12.8222029655161;;14.7283342913230;;17.0201499868473;;18.2310158111136;;20.8268431705264;;21.5406592285380;;24.8884066336781;;26.8457479295057;;28.9755384463317;;29.9769230735080;;28.8240601977062;;27.5770081486512;;22.964533…	62.4	32.4	32.4	44.8027	12.7334	44.8027	12.7334	62.4	32.4	32.4	17.7993	9.24194	11.8662	6.16129	17.7993	9.24194	11.8662	6.16129	11.4683
male	45	2014-03-05 22:35:32	1、右侧颞顶部硬膜外血肿，大小约48 mm x 11 mm x 50 mm. 2、两侧脑室对称，中线未见明显移位。 3、右侧顶骨骨折。 4、副鼻窦炎症。 建议复查。		2.4	64	0.463486	0.193119	25	23	47	0;;0;;0;;0;;0;;0;;0;;0;;0;;0;;0;;0;;0;;0;;0;;0;;0;;0;;0;;0;;0;;0;;0;;82.0000000000000;;162.500000000000;;208.500000000000;;534.000000000000;;685.000000000000;;808.500000000000;;1044.50000000000;;1119.00000000000;;1188.50000000000;;1258.50000000000;;1443.50000000000;;1748.00000000000;;1922.00000000000;;1965.50000000000;;2012.00000000000;;2071.00000000000;;2051.50000000000;;1950.00000000000;;1687.5…	0.0;;0.0;;0.0;;0.0;;0.0;;0.0;;0.0;;0.0;;0.0;;0.0;;0.0;;0.0;;0.0;;0.0;;0.0;;0.0;;0.0;;0.0;;0.0;;0.0;;0.0;;0.0;;0.0;;15.8357620239258;;31.3818454742432;;40.2653217315674;;103.125572204590;;132.286548614502;;156.136751174927;;201.712846755981;;216.100215911865;;229.521989822388;;243.040323257446;;278.767347335815;;337.572097778320;;371.174812316895;;379.575490951538;;388.555526733398;;399.9495506286…	38	35	[0, 1, 2, 3, 4, 5, 6, 7, 8, 9, 10, 11, 12, 13, 14, 15, 16, 17, 18, 19, 20, 21, 22, 23, 24, 25, 46, 47, 48, 49, 50, 51, 52, 53, 54, 55, 56, 57, 58, 59, 60, 61, 62, 63]	[26, 27, 28, 29, 30, 31, 32, 33, 42, 43, 44, 45]	[34, 35, 36, 37, 38, 39, 40, 41]	[0, 1, 2, 3, 4, 5, 6, 7, 8, 9, 10, 11, 12, 13, 14, 15, 16, 17, 18, 19, 20, 21, 22, 23, 24, 25, 46, 47, 48, 49, 50, 51, 52, 53, 54, 55, 56, 57, 58, 59, 60, 61, 62, 63]	[26, 27, 28, 29, 30, 31, 32, 43, 44, 45]	[33, 34, 35, 36, 37, 38, 39, 40, 41, 42]	0;;0;;0;;0;;0;;0;;0;;0;;0;;0;;0;;0;;0;;0;;0;;0;;0;;0;;0;;0;;0;;0;;0;;19.1049731745428;;24.3310501211929;;36.6742416417845;;69.0507060065283;;75.5049667240507;;81.7863069223693;;87.0976463516667;;89.2692556258872;;89.2692556258872;;93.6215787091843;;101.636607578175;;104.048065815757;;106.733312513011;;111.570605447851;;111.570605447851;;110.860272415325;;107.004672795163;;104.120122935002;;99.327…	0;;0;;0;;0;;0;;0;;0;;0;;0;;0;;0;;0;;0;;0;;0;;0;;0;;0;;0;;0;;0;;0;;0;;6.03314942353983;;9.12414379544733;;9.16856041044612;;13.2008702659539;;14.4222970147063;;16.0199982631445;;19.7949196253788;;18.4695011639767;;19.4955845619754;;19.5473625876319;;21.6602606314144;;26.0120164539391;;27.7096099793393;;29.9587736850711;;29.5333955597252;;30.0462420564899;;29.0886489151901;;29.8639112294193;;28.229…	60	33.6	36	48.7179	13.2039	46.9043	12.1771	60	33.6	36	19.298	10.8069	12.8653	7.20459	17.1347	10.2808	11.4231	6.85388	13.1804
male	48	2012-04-23 13:22:43	前位及后位全身骨显像可见：全身骨骼及各关节显影清晰，双侧髂骨、双侧耻骨及双侧坐骨可见显像剂异常浓聚灶，其余部位骨骼显像剂分布较均匀，未见明显异常。 双肾及膀胱显影。右肘部为显像剂注射点。	双侧髂骨、双侧耻骨及双侧坐骨骨质代谢异常活跃灶，提示：肿瘤骨转移可能性大，建议治疗后复查。	2.4	64	0.463486	0.193119	22	26	47	0;;0;;0;;0;;0;;0;;0;;0;;0;;0;;0;;0;;0;;0;;0;;0;;0;;0;;0;;0;;0;;0;;0;;0;;0;;0;;49.5000000000000;;86.5000000000000;;165.000000000000;;433.500000000000;;808.000000000000;;920.500000000000;;1056.00000000000;;1139.00000000000;;1261.00000000000;;1453.00000000000;;1461.50000000000;;1457.00000000000;;1441.50000000000;;1392.00000000000;;1354.00000000000;;1235.50000000000;;1018.50000000000;;774.00000000000…	0.0;;0.0;;0.0;;0.0;;0.0;;0.0;;0.0;;0.0;;0.0;;0.0;;0.0;;0.0;;0.0;;0.0;;0.0;;0.0;;0.0;;0.0;;0.0;;0.0;;0.0;;0.0;;0.0;;0.0;;0.0;;0.0;;9.55939292907715;;16.7047977447510;;31.8646430969238;;83.7171077728271;;156.040191650391;;177.766084671021;;203.933715820313;;219.962596893311;;243.523120880127;;280.601978302002;;282.243490219116;;281.374454498291;;278.381109237671;;268.821716308594;;261.483192443848;…	36	36	[0, 1, 2, 3, 4, 5, 6, 7, 8, 9, 10, 11, 12, 13, 14, 15, 16, 17, 18, 19, 20, 21, 22, 23, 24, 25, 26, 27, 28, 45, 46, 47, 48, 49, 50, 51, 52, 53, 54, 55, 56, 57, 58, 59, 60, 61, 62, 63]	[29, 30, 31, 32, 42, 43, 44]	[33, 34, 35, 36, 37, 38, 39, 40, 41]	[0, 1, 2, 3, 4, 5, 6, 7, 8, 9, 10, 11, 12, 13, 14, 15, 16, 17, 18, 19, 20, 21, 22, 23, 24, 25, 26, 27, 28, 45, 46, 47, 48, 49, 50, 51, 52, 53, 54, 55, 56, 57, 58, 59, 60, 61, 62, 63]	[29, 30, 31, 32, 42, 43, 44]	[33, 34, 35, 36, 37, 38, 39, 40, 41]	0;;0;;0;;0;;0;;0;;0;;0;;0;;0;;0;;0;;0;;0;;0;;0;;0;;0;;0;;0;;0;;0;;0;;0;;0;;0;;19.2353840616713;;27.0185121722126;;32.1403173599764;;137.277092043793;;139.946418317869;;131.320219311422;;130.942735575518;;129.807549857472;;129.282636111738;;128.576825283563;;128.576825283563;;131.041978007049;;131.041978007049;;125.419296760905;;118.127050246758;;116.661904664719;;94.3663075467086;;90.244113381427…	0;;0;;0;;0;;0;;0;;0;;0;;0;;0;;0;;0;;0;;0;;0;;0;;0;;0;;0;;0;;0;;0;;0;;0;;0;;0;;4.04955453929923;;6.00411381604724;;9.03946425749336;;9.28942728115892;;11.3191955992394;;12.5066875534688;;12.5705026152497;;15.5769059828966;;18.6166996000902;;20.7381976263812;;20.7381976263812;;21.8403296678416;;21.8403296678416;;20.3602754481989;;20.5438348255231;;17.5509060115064;;16.4115317472537;;14.357018037954…	52.8	30	30	56.5035	9.11347	56.5035	9.11347	52.8	30	30	13.5945	7.72414	9.06299	5.14943	13.5945	7.72414	9.06299	5.14943	8.65212
male	58	2014-06-08 17:04:35	1 左侧颞顶骨内板下见梭形高密影，厚度约1.5cm,多考虑硬膜外血肿； 2 右侧额叶见斑片状高密影，考虑脑挫伤出血； 3 纵裂池密度高，考虑蛛网膜下腔出血可能； 4 左侧颞骨骨折；左乳突见线状骨折线，左乳突密度混杂； 5 双侧上颌窦及筛窦粘膜增厚。 请结合临床阅片，建议短期内复查。		2.4	64	0.463486	0.193119	21	31	51	0;;0;;0;;0;;0;;0;;0;;0;;0;;0;;0;;0;;0;;0;;0;;0;;0;;0;;0;;0;;0;;0;;0;;0;;0;;0;;0;;0;;0;;0;;0;;147.500000000000;;518.000000000000;;1037.50000000000;;1318.50000000000;;1649.00000000000;;1957.50000000000;;2372.50000000000;;2721.50000000000;;2986.50000000000;;3235.00000000000;;3117.00000000000;;3064.50000000000;;2910.00000000000;;2623.00000000000;;2157.00000000000;;1782.50000000000;;1412.50000000000;;…	0.0;;0.0;;0.0;;0.0;;0.0;;0.0;;0.0;;0.0;;0.0;;0.0;;0.0;;0.0;;0.0;;0.0;;0.0;;0.0;;0.0;;0.0;;0.0;;0.0;;0.0;;0.0;;0.0;;0.0;;0.0;;0.0;;0.0;;0.0;;0.0;;0.0;;0.0;;28.4850597381592;;100.035667419434;;200.361013412476;;254.627466201782;;318.453311920166;;378.030538558960;;458.174943923950;;525.573492050171;;576.750040054321;;624.740123748779;;601.952075958252;;591.813325881958;;561.976432800293;;506.551265…	40	41	[0, 1, 2, 3, 4, 5, 6, 7, 8, 9, 10, 11, 12, 13, 14, 15, 16, 17, 18, 19, 20, 21, 22, 23, 24, 25, 26, 27, 28, 29, 30, 31, 32, 49, 50, 51, 52, 53, 54, 55, 56, 57, 58, 59, 60, 61, 62, 63]	[33, 34, 35, 36, 37, 45, 46, 47, 48]	[38, 39, 40, 41, 42, 43, 44]	[0, 1, 2, 3, 4, 5, 6, 7, 8, 9, 10, 11, 12, 13, 14, 15, 16, 17, 18, 19, 20, 21, 22, 23, 24, 25, 26, 27, 28, 29, 30, 31, 32, 49, 50, 51, 52, 53, 54, 55, 56, 57, 58, 59, 60, 61, 62, 63]	[33, 34, 35, 36, 45, 46, 47, 48]	[37, 38, 39, 40, 41, 42, 43, 44]	0;;0;;0;;0;;0;;0;;0;;0;;0;;0;;0;;0;;0;;0;;0;;0;;0;;0;;0;;0;;0;;0;;0;;0;;0;;0;;0;;0;;0;;0;;0;;71.0633520177595;;100.424100693011;;104.345579685965;;116.297033496130;;115.412304370028;;139.441744108427;;154.828937863695;;151.647617851386;;149.966662962140;;159.906222518075;;147.979728341418;;150.960259671213;;139.301830569451;;134.082064423248;;124.458828533777;;119.218287187830;;112.449988883948;;…	0;;0;;0;;0;;0;;0;;0;;0;;0;;0;;0;;0;;0;;0;;0;;0;;0;;0;;0;;0;;0;;0;;0;;0;;0;;0;;0;;0;;0;;0;;0;;3.30527218687253;;9.31770006429998;;17.3909299476608;;21.4231377492871;;26.2300691750064;;28.2925277901156;;29.1560986886179;;32.1372435181745;;32.2076054683790;;35.1994829442303;;34.2266038340696;;34.2176588588082;;33.3113073100861;;32.1796954615795;;27.1705893277963;;24.2477872246435;;22.2873851842059;;…	50.4	27.6	28.8	70.2713	15.4685	65.0302	15.041	50.4	27.6	28.8	27.3922	15.0005	18.2615	10.0003	24.6486	14.0849	16.4324	9.38993	17.1708
male	58	2013-07-28 17:04:35	1 左侧颞顶骨内板下见梭形高密影，厚度约1.5cm,多考虑硬膜外血肿； 2 右侧额叶见斑片状高密影，考虑脑挫伤出血； 3 纵裂池密度高，考虑蛛网膜下腔出血可能； 4 左侧颞骨骨折；左乳突见线状骨折线，左乳突密度混杂； 5 双侧上颌窦及筛窦粘膜增厚。 请结合临床阅片，建议短期内复查。		2.4	64	0.463486	0.193119	20	33	52	0;;0;;0;;0;;0;;0;;0;;0;;0;;0;;0;;0;;0;;0;;0;;0;;0;;0;;0;;0;;0;;0;;0;;0;;0;;0;;0;;0;;0;;0;;0;;0;;0;;328.500000000000;;750.000000000000;;1199.50000000000;;1592.00000000000;;1996.00000000000;;2230.00000000000;;2559.50000000000;;2834.00000000000;;3165.00000000000;;3390.50000000000;;3243.00000000000;;3042.00000000000;;2820.50000000000;;2469.00000000000;;2101.50000000000;;1836.50000000000;;1329.5000000…	0.0;;0.0;;0.0;;0.0;;0.0;;0.0;;0.0;;0.0;;0.0;;0.0;;0.0;;0.0;;0.0;;0.0;;0.0;;0.0;;0.0;;0.0;;0.0;;0.0;;0.0;;0.0;;0.0;;0.0;;0.0;;0.0;;0.0;;0.0;;0.0;;0.0;;0.0;;0.0;;0.0;;63.4396076202393;;144.839286804199;;231.646299362183;;307.445526123047;;385.465621948242;;430.655479431152;;494.288206100464;;547.299385070801;;611.221790313721;;654.770135879517;;626.285076141357;;587.468147277832;;544.692277908325;;…	42	42	[0, 1, 2, 3, 4, 5, 6, 7, 8, 9, 10, 11, 12, 13, 14, 15, 16, 17, 18, 19, 20, 21, 22, 23, 24, 25, 26, 27, 28, 29, 30, 31, 32, 33, 34, 51, 52, 53, 54, 55, 56, 57, 58, 59, 60, 61, 62, 63]	[35, 36, 37, 38, 46, 47, 48, 49, 50]	[39, 40, 41, 42, 43, 44, 45]	[0, 1, 2, 3, 4, 5, 6, 7, 8, 9, 10, 11, 12, 13, 14, 15, 16, 17, 18, 19, 20, 21, 22, 23, 24, 25, 26, 27, 28, 29, 30, 31, 32, 33, 34, 51, 52, 53, 54, 55, 56, 57, 58, 59, 60, 61, 62, 63]	[35, 36, 37, 38, 46, 47, 48, 49, 50]	[39, 40, 41, 42, 43, 44, 45]	0;;0;;0;;0;;0;;0;;0;;0;;0;;0;;0;;0;;0;;0;;0;;0;;0;;0;;0;;0;;0;;0;;0;;0;;0;;0;;0;;0;;0;;0;;0;;0;;0;;114.017542509914;;105.948100502085;;116.090481952656;;116.417352658442;;134.733069437314;;144.360659460949;;151.907866814066;;155.029029539632;;151.082758778095;;153.394915169963;;151.426549851735;;143.753260832581;;135.959552808914;;129.437243481156;;119.854077944808;;115.520560940466;;102.96115772…	0;;0;;0;;0;;0;;0;;0;;0;;0;;0;;0;;0;;0;;0;;0;;0;;0;;0;;0;;0;;0;;0;;0;;0;;0;;0;;0;;0;;0;;0;;0;;0;;0;;6.45382316093852;;14.1264134002781;;21.6168483635981;;25.5953044851893;;28.5797420018544;;29.2158477480491;;31.3942924749070;;35.4641570842295;;36.5032168859827;;37.0560750129685;;35.5699949316156;;36.5762734662779;;33.4825764380162;;32.6141085936770;;27.6586333718787;;26.5799520747976;;22.123885130…	48	27.6	27.6	67.4099	16.2844	67.4099	16.2844	48	27.6	27.6	26.3455	15.1487	17.5637	10.0991	26.3455	15.1487	17.5637	10.0991	17.774
female	26	2014-05-25 08:38:16	1.双侧额部硬膜下腔增宽并见弧形稍低密度影，右侧为甚，CT值约27HU，考虑硬膜下积液； 2、右侧颈静脉孔大； 3、余颅脑CT平扫未见明显异常。 请结合临床，对比前片，建议复查。		2.4	72	0.463486	0.193119	38	23	60	0;;0;;0;;0;;0;;0;;0;;0;;0;;0;;0;;0;;0;;0;;0;;0;;0;;0;;0;;0;;0;;0;;0;;237.000000000000;;328.000000000000;;658.000000000000;;909.000000000000;;1155.50000000000;;1469.50000000000;;1557.50000000000;;1714.50000000000;;1832.50000000000;;1817.50000000000;;1733.00000000000;;1741.50000000000;;1897.50000000000;;1643.50000000000;;1491.50000000000;;1434.50000000000;;1437.00000000000;;1213.00000000000;;1020.0…	0.0;;0.0;;0.0;;0.0;;0.0;;0.0;;0.0;;0.0;;0.0;;0.0;;0.0;;0.0;;0.0;;0.0;;0.0;;0.0;;0.0;;0.0;;0.0;;0.0;;0.0;;0.0;;0.0;;45.7692146301270;;63.3430480957031;;127.072334289551;;175.545215606689;;223.149061203003;;283.788442611694;;300.782918930054;;331.102609634399;;353.890657424927;;350.993871688843;;334.675312042236;;336.316823959351;;366.443395614624;;317.391157150269;;288.037061691284;;277.0292758941…	35	41	[0, 1, 2, 3, 4, 5, 6, 7, 8, 9, 10, 11, 12, 13, 14, 15, 16, 17, 18, 19, 20, 21, 22, 23, 24, 59, 60, 61, 62, 63, 64, 65, 66, 67, 68, 69, 70, 71]	[25, 26, 27, 40, 41, 42, 43, 44, 45, 46, 47, 48, 49, 50, 51, 52, 53, 54, 55, 56, 57, 58]	[28, 29, 30, 31, 32, 33, 34, 35, 36, 37, 38, 39]	[0, 1, 2, 3, 4, 5, 6, 7, 8, 9, 10, 11, 12, 13, 14, 15, 16, 17, 18, 19, 20, 21, 22, 23, 60, 61, 62, 63, 64, 65, 66, 67, 68, 69, 70, 71]	[24, 25, 59]	[26, 27, 28, 29, 30, 31, 32, 33, 34, 35, 36, 37, 38, 39, 40, 41, 42, 43, 44, 45, 46, 47, 48, 49, 50, 51, 52, 53, 54, 55, 56, 57, 58]	0;;0;;0;;0;;0;;0;;0;;0;;0;;0;;0;;0;;0;;0;;0;;0;;0;;0;;0;;0;;0;;0;;0;;64.6374504447692;;50.7740090991444;;66.7083203206317;;73.6613874428116;;81.3449445263810;;89.8053450525079;;94.1116358374457;;94.8472456110350;;100.568384694197;;105.475115548645;;109.041276588272;;114.690888914508;;117.388244726634;;124.450793488832;;125.606528492750;;138.408814748194;;123.004064973480;;101.597244057110;;98.883…	0;;0;;0;;0;;0;;0;;0;;0;;0;;0;;0;;0;;0;;0;;0;;0;;0;;0;;0;;0;;0;;0;;0;;7.18193893830769;;9.42945883269825;;14.1932596426876;;17.7070642891374;;21.7888244267092;;25.6586700150022;;25.4738262417146;;29.0204258959137;;28.3291224490696;;26.8996938983121;;24.0740480779301;;24.0709273030449;;24.7505335266998;;21.2132034355964;;18.4506765017599;;18.4545086330926;;21.1219101469611;;19.4062151569761;;16.234…	91.2	55.2	82.8	51.5866	10.8767	43.4548	7.13437	91.2	55.2	82.8	25.5858	15.4861	17.0572	10.3241	14.137	12.8349	9.42468	8.55662	20.5373
male	30	2014-07-05 17:40:34	1、右侧顶叶脑挫伤并出血。 2、右侧颞、顶部硬膜外血肿，大小约,2.5cm x 3.2cm x 0.8 cm，7.1 cm x 1.6cm x 5.4cm，右侧顶骨、颞骨骨折，顶部凹陷性骨折。 3、右侧脑室稍窄。 请结合临床并复查。		2.4	64	0.497031	0.207096	28	20	47	0;;0;;0;;0;;0;;0;;0;;0;;0;;0;;0;;0;;0;;0;;0;;0;;0;;0;;0;;0;;14.0000000000000;;194.500000000000;;471.000000000000;;957.000000000000;;1260.50000000000;;1675.50000000000;;2232.50000000000;;2600.50000000000;;2896.00000000000;;3077.00000000000;;3214.50000000000;;3190.50000000000;;3133.00000000000;;3124.50000000000;;3096.00000000000;;2959.00000000000;;2792.50000000000;;2549.00000000000;;2247.0000000000…	0.0;;0.0;;0.0;;0.0;;0.0;;0.0;;0.0;;0.0;;0.0;;0.0;;0.0;;0.0;;0.0;;0.0;;0.0;;0.0;;0.0;;0.0;;0.0;;0.0;;2.89934539794922;;40.2801914215088;;97.5422630310059;;198.190967559814;;261.044633865356;;346.989515304565;;462.342042922974;;538.553407669067;;599.750305175781;;637.234699249268;;665.710412979126;;660.740106582642;;648.832080841064;;647.071763992310;;641.169525146484;;612.797359466553;;578.3158588…	30	33	[0, 1, 2, 3, 4, 5, 6, 7, 8, 9, 10, 11, 12, 13, 14, 15, 16, 17, 18, 19, 20, 21, 22, 44, 45, 46, 47, 48, 49, 50, 51, 52, 53, 54, 55, 56, 57, 58, 59, 60, 61, 62, 63]	[23, 24, 25, 26, 38, 39, 40, 41, 42, 43]	[27, 28, 29, 30, 31, 32, 33, 34, 35, 36, 37]	[0, 1, 2, 3, 4, 5, 6, 7, 8, 9, 10, 11, 12, 13, 14, 15, 16, 17, 18, 19, 20, 21, 22, 44, 45, 46, 47, 48, 49, 50, 51, 52, 53, 54, 55, 56, 57, 58, 59, 60, 61, 62, 63]	[23, 24, 25, 26, 38, 39, 40, 41, 42, 43]	[27, 28, 29, 30, 31, 32, 33, 34, 35, 36, 37]	0;;0;;0;;0;;0;;0;;0;;0;;0;;0;;0;;0;;0;;0;;0;;0;;0;;0;;0;;0;;17.8885438199983;;61.8546683767685;;84.8763806956918;;102.415819090607;;112.614386292338;;116.038786618958;;155.913437522235;;155.913437522235;;160.015624237135;;162.246725698857;;159.530561335438;;156.773722287889;;154.019479287524;;152.643375224737;;150.943698112906;;144.506055236450;;137.295302177460;;131.487642004867;;130.09611831257…	0;;0;;0;;0;;0;;0;;0;;0;;0;;0;;0;;0;;0;;0;;0;;0;;0;;0;;0;;0;;1.49071198499986;;5.03468230973697;;10.0700790655905;;17.1886689382837;;17.8187320082814;;22.0687262894950;;25.4081157443643;;27.8155428443425;;29.2265980341799;;31.4261675903191;;32.6312511822487;;32.6611921433101;;32.6928139997103;;32.7092946910152;;31.9303976777300;;32.2451528213567;;31.0720947033199;;29.8038655211031;;27.964586179339…	67.2	38.4	38.4	72.5989	14.8498	69.4647	14.8853	67.2	38.4	38.4	36.2234	20.6991	24.1489	13.7994	34.7424	19.8528	23.1616	13.2352	24.8983
male	30	2013-09-19 11:05:17	1、左侧额颞顶部硬膜外血肿，大小约 7.3cm x 1.6cm x 5.9 cm，左侧额叶挫伤。两侧脑室受压，中线稍右移。 2、前纵裂池密度稍高，少许出血可能。 3、左侧顶骨颞骨骨折，颧弓骨折可能。左侧颞顶部头皮血肿。 4、两侧未见明显液气胸征像。 5、两下肺纹理粗糙模糊，为少许炎症，不排除挫伤可能。 6、心包稍厚。 7、肝脏大小质地未见明显异常。脾脏形态完整，后部密度稍低。请结合临床或复查。 8、胰腺未见明显异常改变。 9、左肾前部小片高密度影，建议复查。两肾边缘尚光滑。 10、腹腔盆腔未见明显外伤改变。 建议复查。		2.4	64	0.549545	0.228977	30	27	56	0;;0;;0;;0;;0;;0;;0;;0;;0;;0;;0;;0;;0;;0;;0;;0;;0;;0;;0;;0;;0;;0;;0;;0;;0;;0;;0;;402.500000000000;;555.000000000000;;910.500000000000;;662.000000000000;;852.000000000000;;838.000000000000;;1207.50000000000;;2152.50000000000;;2750.50000000000;;2954.00000000000;;3152.00000000000;;3452.50000000000;;3898.00000000000;;4172.50000000000;;4190.50000000000;;4319.50000000000;;4269.00000000000;;4461.0000000…	0.0;;0.0;;0.0;;0.0;;0.0;;0.0;;0.0;;0.0;;0.0;;0.0;;0.0;;0.0;;0.0;;0.0;;0.0;;0.0;;0.0;;0.0;;0.0;;0.0;;0.0;;0.0;;0.0;;0.0;;0.0;;0.0;;0.0;;92.1633243560791;;127.082347869873;;208.483743667603;;151.582908630371;;195.088577270508;;191.882896423340;;276.489973068237;;492.873430252075;;629.801797866821;;676.398658752441;;721.736145019531;;790.543794631958;;892.553138732910;;955.407381057739;;959.52897071…	44	42	[0, 1, 2, 3, 4, 5, 6, 7, 8, 9, 10, 11, 12, 13, 14, 15, 16, 17, 18, 19, 20, 21, 22, 23, 24, 25, 26, 27, 28, 29, 30, 31, 32, 54, 55, 56, 57, 58, 59, 60, 61, 62, 63]	[33, 34, 35, 36, 37, 50, 51, 52, 53]	[38, 39, 40, 41, 42, 43, 44, 45, 46, 47, 48, 49]	[0, 1, 2, 3, 4, 5, 6, 7, 8, 9, 10, 11, 12, 13, 14, 15, 16, 17, 18, 19, 20, 21, 22, 23, 24, 25, 26, 27, 28, 29, 30, 31, 32, 54, 55, 56, 57, 58, 59, 60, 61, 62, 63]	[33, 34, 35, 36, 37, 50, 51, 52, 53]	[38, 39, 40, 41, 42, 43, 44, 45, 46, 47, 48, 49]	0;;0;;0;;0;;0;;0;;0;;0;;0;;0;;0;;0;;0;;0;;0;;0;;0;;0;;0;;0;;0;;0;;0;;0;;0;;0;;0;;54.6443043692570;;53.7121960079831;;75.3126815350509;;81.0431983574192;;91.0000000000000;;86.0058137569781;;110.476241789807;;141.315250415516;;155.077400029792;;165.109054869804;;167.764716195033;;170.487536201331;;173.994252778648;;181.430427437076;;176.615401366925;;172.409396495667;;167.287178229534;;184.95404834…	0;;0;;0;;0;;0;;0;;0;;0;;0;;0;;0;;0;;0;;0;;0;;0;;0;;0;;0;;0;;0;;0;;0;;0;;0;;0;;0;;15.8180881068902;;25.2118471057880;;23.9631259429707;;14.5877757043355;;16.0588235294118;;15.2222679215890;;19.1642460247625;;23.7323321308500;;28.1958909145076;;27.1412144991459;;30.0923257748938;;30.9291547975865;;34.4988604647319;;36.2860854874151;;35.1701665059677;;36.4566124748546;;39.7588360814588;;40.844019009…	72	39.6	39.6	88.5034	19.5445	82.5006	17.4451	72	39.6	39.6	62.2712	34.2491	41.5141	22.8328	51.8122	28.4967	34.5415	18.9978	40.4375

## Sheet: dataset
patient_gender	patient_age	A1	B1	A2	B2	C0	C1_l	C1_c	A1B1C0	A1B1C1_l	A2B2C0	A2B2C1_c	Planimetry
female	82	45.0163	16.3246	38.7911	11.9726	54	22.8	31.8	39.6832	16.7551	25.0792	14.7688	9.85297
male	64	75.9427	25.0017	70.6242	22.1084	96	54	57	182.275	102.53	149.893	88.9992	60.7368
female	62	87.7564	27.1733	87.7779	25.3977	69	36	39	164.54	85.8468	153.825	86.9447	52.4648
male	61	40.9333	7.99846	40.9333	7.99846	30	18	18	9.82209	5.89326	9.82209	5.89326	3.21834
male	58	75.7454	17.8843	76.1606	15.7574	72	42	46.5	97.5351	56.8955	86.4065	55.8042	34.4137
male	58	70.2713	15.4685	65.0302	15.041	50.4	27.6	28.8	54.7844	30.001	49.2971	28.1698	17.1708
male	58	67.4099	16.2844	67.4099	16.2844	48	27.6	27.6	52.691	30.2973	52.691	30.2973	17.774
male	56	44.9377	7.95773	44.9377	7.95773	48	30	30	17.1649	10.7281	17.1649	10.7281	6.80562
male	54	44.8027	12.7334	44.8027	12.7334	62.4	32.4	32.4	35.5986	18.4839	35.5986	18.4839	11.4683
male	52	44.3454	7.82566	44.3454	7.82566	45	27	27	15.6165	9.36987	15.6165	9.36987	5.41448
male	50	49.2504	9.75716	49.2504	9.75716	40.5	24.75	24.75	19.4621	11.8935	19.4621	11.8935	7.57845
male	50	54.5978	27.5405	54.5978	27.5405	24	13.5	13.5	36.0876	20.2993	36.0876	20.2993	12.2619
female	48	67.5386	14.6675	61.8214	11.7925	62.4	50.4	55.2	61.8147	49.9273	45.4915	40.2425	27.351
female	48	59.8288	10.6837	60.726	10.4373	79.5	57	57	50.8159	36.434	50.3882	36.1274	22.5542
male	48	44.8817	9.53239	45.8926	9.89066	39	25.5	25.5	16.6853	10.9097	17.7024	11.5747	7.08356
male	48	56.5035	9.11347	56.5035	9.11347	52.8	30	30	27.189	15.4483	27.189	15.4483	8.65212
male	47	57.8965	13.0734	55.2029	12.4806	76.8	38.4	38.4	58.1302	29.0651	52.9127	26.4563	16.1683
male	47	38.7996	16.2417	36.2088	13.2918	49.5	20.25	22.5	31.1935	12.761	23.8235	10.8288	9.75832
male	47	68.8533	20.6936	67.3416	16.221	66	37.5	42	94.0383	53.4309	72.0948	45.8785	33.03
male	45	87.1575	31.2276	86.4999	30.3779	84	51.75	53.25	228.624	140.849	220.726	139.924	91.3703
male	45	55.845	13.597	58.9289	14.3729	72	51	51	54.6715	38.7257	60.9825	43.196	25.4625
male	45	72.114	18.6724	72.114	18.6724	81	52.5	52.5	109.07	70.6932	109.07	70.6932	46.0374
male	45	48.7179	13.2039	46.9043	12.1771	60	33.6	36	38.596	21.6138	34.2694	20.5617	13.1804
male	43	74.1703	27.2462	74.6207	25.7139	76.5	40.5	42.75	154.596	81.8448	146.787	82.0282	55.8099
male	43	64.9155	13.6417	64.8699	13.6321	84	55.5	55.5	74.3866	49.1483	74.2823	49.0793	32.6348
female	43	43.2792	11.0714	43.2792	11.0714	42	25.5	25.5	20.1249	12.2187	20.1249	12.2187	7.0057
female	42	62.4012	35.2421	62.4012	35.2421	52.8	28.8	28.8	116.115	63.3355	116.115	63.3355	33.0144
male	42	61.7849	35.9476	59.7227	36.7011	54	30	30	119.935	66.6304	118.362	65.7568	39.2558
male	41	53.013	10.0977	53.013	10.0977	45	25.5	25.5	24.089	13.6504	24.089	13.6504	9.20793
male	40	50.8313	22.2822	50.8313	22.2822	48	21.6	21.6	54.3665	24.4649	54.3665	24.4649	14.4739
male	37	100.14	16.6207	95.1618	15.105	57	36	36	94.8708	59.9184	81.9331	51.7472	32.6154
male	37	48.672	13.182	49.024	13.7993	51	31.5	31.5	32.7213	20.2102	34.5014	21.3097	12.7222
male	36	46.8239	11.6253	45.8424	10.579	67.2	31.2	38.4	36.5796	16.9834	32.5897	18.6227	11.6523
male	35	133.538	41.0601	131.588	39.1084	115.2	67.2	72	631.65	368.463	592.842	370.526	239.985
male	35	64.7888	13.2291	64.7888	13.2291	54	36	36	46.2834	30.8556	46.2834	30.8556	22.099
male	34	58.1441	36.9721	57.9845	33.5528	60	36	40.8	128.983	77.3896	116.733	79.3782	54.2705
male	33	62.9104	28.5063	62.1587	27.1944	61.2	33.6	33.6	109.753	60.2563	103.451	56.7964	40.7011
male	32	47.7199	12.0611	46.556	10.827	48	27	28.5	27.6266	15.54	24.1949	14.3657	8.42071
male	30	72.5989	14.8498	69.4647	14.8853	67.2	38.4	38.4	72.4467	41.3981	69.4849	39.7056	24.8983
male	30	88.5034	19.5445	82.5006	17.4451	72	39.6	39.6	124.542	68.4983	103.624	56.9934	40.4375
male	28	88.4769	29.926	88.4358	29.9121	93.6	56.4	57.6	247.83	149.334	247.6	152.369	92.9116
male	27	67.3934	21.1684	68.323	18.5942	30	19.5	19.5	42.7984	27.8189	38.1124	24.773	15.939
male	26	38.807	7.33361	38.348	7.25502	51	31.5	33	14.5144	8.96475	14.189	9.18111	5.59526
female	26	51.5866	10.8767	43.4548	7.13437	91.2	55.2	82.8	51.1716	30.9723	28.274	25.6699	20.5373
female	25	40.0625	11.3511	40.0625	11.3511	51	30	30	23.1924	13.6426	23.1924	13.6426	9.08238
female	25	46.2658	20.6365	46.2658	20.6365	57	31.5	31.5	54.4216	30.0751	54.4216	30.0751	18.2653
male	25	57.5507	13.5413	58.3425	13.0186	63	36	37.5	49.0967	28.0553	47.8508	28.4826	17.805
male	23	68.3165	22.8994	60.6152	19.2866	91.2	51.6	65.4	142.674	80.7233	106.619	76.4568	52.8631
male	23	92.8022	43.3077	92.0962	42.725	102	55.5	57	409.943	223.057	401.351	224.284	146.917
female	22	74.6344	21.1314	75.0794	20.6805	72	44.4	46.2	113.554	70.0247	111.793	71.7339	45.2264
female	22	51.3183	17.5475	51.3183	17.5475	38.4	24	24	34.5796	21.6122	34.5796	21.6122	13.7138
male	19	59.0274	13.7273	59.0274	13.7273	54	31.5	31.5	43.7555	25.524	43.7555	25.524	15.7072
female	19	43.2185	12.9655	43.2185	12.9655	30	19.5	19.5	16.8105	10.9268	16.8105	10.9268	7.35037

## Sheet: method_1
A1B1C0	Planimetry	Fourmula (R2=0.9912)	Deviation(%)	Relative deviation(%)
39.6832	9.85297	13.9328	41.407	41.407
182.275	60.7368	66.6916	9.80431	9.80431
164.54	52.4648	60.1297	14.6095	14.6095
9.82209	3.21834	2.88417	-10.3831	10.3831
97.5351	34.4137	35.338	2.68573	2.68573
54.7844	17.1708	19.5202	13.6831	13.6831
52.691	17.774	18.7457	5.46699	5.46699
17.1649	6.80562	5.60102	-17.7002	17.7002
35.5986	11.4683	12.4215	8.31175	8.31175
15.6165	5.41448	5.02809	-7.13625	7.13625
19.4621	7.57845	6.45096	-14.8776	14.8776
36.0876	12.2619	12.6024	2.77645	2.77645
61.8147	27.351	22.1214	-19.1202	19.1202
50.8159	22.5542	18.0519	-19.9622	19.9622
16.6853	7.08356	5.42358	-23.4343	23.4343
27.189	8.65212	9.30992	7.60275	7.60275
58.1302	16.1683	20.7582	28.388	28.388
31.1935	9.75832	10.7916	10.5886	10.5886
94.0383	33.03	34.0442	3.07039	3.07039
228.624	91.3703	83.841	-8.24046	8.24046
54.6715	25.4625	19.4785	-23.5015	23.5015
109.07	46.0374	39.6057	-13.9706	13.9706
38.596	13.1804	13.5305	2.6566	2.6566
154.596	55.8099	56.4504	1.14766	1.14766
74.3866	32.6348	26.7731	-17.9616	17.9616
20.1249	7.0057	6.6962	-4.41787	4.41787
116.115	33.0144	42.2126	27.8611	27.8611
119.935	39.2558	43.6259	11.1324	11.1324
24.089	9.20793	8.16292	-11.349	11.349
54.3665	14.4739	19.3656	33.797	33.797
94.8708	32.6154	34.3522	5.32508	5.32508
32.7213	12.7222	11.3569	-10.732	10.732
36.5796	11.6523	12.7845	9.71663	9.71663
631.65	239.985	232.961	-2.92691	2.92691
46.2834	22.099	16.3749	-25.9021	25.9021
128.983	54.2705	46.9736	-13.4454	13.4454
109.753	40.7011	39.8584	-2.07038	2.07038
27.6266	8.42071	9.47184	12.4827	12.4827
72.4467	24.8983	26.0553	4.64707	4.64707
124.542	40.4375	45.3307	12.1007	12.1007
247.83	92.9116	90.9471	-2.11435	2.11435
42.7984	15.939	15.0854	-5.3554	5.3554
14.5144	5.59526	4.62031	-17.4245	17.4245
51.1716	20.5373	18.1835	-11.461	11.461
23.1924	9.08238	7.83117	-13.7762	13.7762
54.4216	18.2653	19.386	6.13572	6.13572
49.0967	17.805	17.4158	-2.18601	2.18601
142.674	52.8631	52.0393	-1.55851	1.55851
409.943	146.917	150.929	2.73065	2.73065
113.554	45.2264	41.2648	-8.7595	8.7595
34.5796	13.7138	12.0444	-12.1732	12.1732
43.7555	15.7072	15.4395	-1.70412	1.70412
16.8105	7.35037	5.4699	-25.5834	25.5834

## Sheet: method_2
A1B1C1_l	Planimetry	Fourmula (R2=0.9968)	Deviation(%)	Relative deviation(%)
16.7551	9.85297	9.85084	-0.0216756	0.0216756
102.53	60.7368	65.6042	8.01388	8.01388
85.8468	52.4648	54.7604	4.37545	4.37545
5.89326	3.21834	2.79062	-13.2902	13.2902
56.8955	34.4137	35.9421	4.44105	4.44105
30.001	17.1708	18.4607	7.51219	7.51219
30.2973	17.774	18.6533	4.94708	4.94708
10.7281	6.80562	5.93324	-12.8185	12.8185
18.4839	11.4683	10.9745	-4.30528	4.30528
9.36987	5.41448	5.05042	-6.72385	6.72385
11.8935	7.57845	6.69076	-11.7134	11.7134
20.2993	12.2619	12.1545	-0.876174	0.876174
49.9273	27.351	31.4127	14.8504	14.8504
36.434	22.5542	22.6421	0.389825	0.389825
10.9097	7.08356	6.05127	-14.573	14.573
15.4483	8.65212	9.00138	4.03671	4.03671
29.0651	16.1683	17.8523	10.4155	10.4155
12.761	9.75832	7.25463	-25.657	25.657
53.4309	33.03	33.6901	1.99829	1.99829
140.849	91.3703	90.5118	-0.939629	0.939629
38.7257	25.4625	24.1317	-5.22672	5.22672
70.6932	46.0374	44.9106	-2.44763	2.44763
21.6138	13.1804	13.0089	-1.30061	1.30061
81.8448	55.8099	52.1591	-6.54148	6.54148
49.1483	32.6348	30.9064	-5.29615	5.29615
12.2187	7.0057	6.90213	-1.47835	1.47835
63.3355	33.0144	40.1281	21.5472	21.5472
66.6304	39.2558	42.2698	7.67787	7.67787
13.6504	9.20793	7.83277	-14.9345	14.9345
24.4649	14.4739	14.8622	2.68294	2.68294
59.9184	32.6154	37.907	16.2241	16.2241
20.2102	12.7222	12.0966	-4.91726	4.91726
16.9834	11.6523	9.99922	-14.1865	14.1865
368.463	239.985	238.461	-0.63504	0.63504
30.8556	22.099	19.0162	-13.9501	13.9501
77.3896	54.2705	49.2632	-9.22644	9.22644
60.2563	40.7011	38.1266	-6.32542	6.32542
15.54	8.42071	9.06098	7.60351	7.60351
41.3981	24.8983	25.8688	3.898	3.898
68.4983	40.4375	43.4839	7.53367	7.53367
149.334	92.9116	96.0268	3.35284	3.35284
27.8189	15.939	17.0423	6.92212	6.92212
8.96475	5.59526	4.78709	-14.4438	14.4438
30.9723	20.5373	19.092	-7.03741	7.03741
13.6426	9.08238	7.82767	-13.8148	13.8148
30.0751	18.2653	18.5088	1.33327	1.33327
28.0553	17.805	17.1959	-3.42084	3.42084
80.7233	52.8631	51.4301	-2.7108	2.7108
223.057	146.917	143.947	-2.0215	2.0215
70.0247	45.2264	44.476	-1.65915	1.65915
21.6122	13.7138	13.0079	-5.14739	5.14739
25.524	15.7072	15.5506	-0.996851	0.996851
10.9268	7.35037	6.06245	-17.5218	17.5218

## Sheet: method_3
A2B2C0	Planimetry	Fourmula (R2=0.9869)	Deviation(%)	Relative deviation(%)
25.0792	9.85297	9.74088	-1.1377	1.1377
149.893	60.7368	58.4184	-3.81714	3.81714
153.825	52.4648	59.9519	14.2706	14.2706
9.82209	3.21834	3.79062	17.7818	17.7818
86.4065	34.4137	33.6586	-2.19441	2.19441
49.2971	17.1708	19.1859	11.7358	11.7358
52.691	17.774	20.5095	15.3906	15.3906
17.1649	6.80562	6.65432	-2.22328	2.22328
35.5986	11.4683	13.8434	20.7109	20.7109
15.6165	5.41448	6.05042	11.7451	11.7451
19.4621	7.57845	7.5502	-0.372808	0.372808
36.0876	12.2619	14.0341	14.4528	14.4528
45.4915	27.351	17.7017	-35.2795	35.2795
50.3882	22.5542	19.6114	-13.0476	13.0476
17.7024	7.08356	6.86395	-3.1004	3.1004
27.189	8.65212	10.5637	22.0938	22.0938
52.9127	16.1683	20.596	27.3847	27.3847
23.8235	9.75832	9.25115	-5.19735	5.19735
72.0948	33.03	28.077	-14.9955	14.9955
220.726	91.3703	86.043	-5.83039	5.83039
60.9825	25.4625	23.7432	-6.75249	6.75249
109.07	46.0374	42.4971	-7.69005	7.69005
34.2694	13.1804	13.3251	1.09784	1.09784
146.787	55.8099	57.207	2.50339	2.50339
74.2823	32.6348	28.9301	-11.352	11.352
20.1249	7.0057	7.8087	11.462	11.462
116.115	33.0144	45.2449	37.0459	37.0459
118.362	39.2558	46.1212	17.489	17.489
24.089	9.20793	9.3547	1.59396	1.59396
54.3665	14.4739	21.1629	46.2147	46.2147
81.9331	32.6154	31.9139	-2.1508	2.1508
34.5014	12.7222	13.4156	5.44975	5.44975
32.5897	11.6523	12.67	8.73426	8.73426
592.842	239.985	231.168	-3.67382	3.67382
46.2834	22.099	18.0105	-18.5006	18.5006
116.733	54.2705	45.4857	-16.187	16.187
103.451	40.7011	40.3057	-0.971471	0.971471
24.1949	8.42071	9.39602	11.5823	11.5823
69.4849	24.8983	27.0591	8.67873	8.67873
103.624	40.4375	40.3735	-0.158154	0.158154
247.6	92.9116	96.524	3.888	3.888
38.1124	15.939	14.8238	-6.99651	6.99651
14.189	5.59526	5.49371	-1.81496	1.81496
28.274	20.5373	10.9869	-46.5028	46.5028
23.1924	9.08238	9.00502	-0.851714	0.851714
54.4216	18.2653	21.1844	15.9819	15.9819
47.8508	17.805	18.6218	4.58759	4.58759
106.619	52.8631	41.5412	-21.4174	21.4174
401.351	146.917	156.487	6.51372	6.51372
111.793	45.2264	43.5593	-3.68609	3.68609
34.5796	13.7138	13.446	-1.95293	1.95293
43.7555	15.7072	17.0247	8.38749	8.38749
16.8105	7.35037	6.51611	-11.3499	11.3499

## Sheet: method_4
A2B2C1_c	Planimetry	Fourmula (R2=0.9967)	Deviation(%)	Relative deviation(%)
14.7688	9.85297	9.42975	-4.2954	4.2954
88.9992	60.7368	57.6795	-5.03377	5.03377
86.9447	52.4648	56.3441	7.39398	7.39398
5.89326	3.21834	3.66062	13.7424	13.7424
55.8042	34.4137	36.1027	4.90797	4.90797
28.1698	17.1708	18.1404	5.64686	5.64686
30.2973	17.774	19.5233	9.84187	9.84187
10.7281	6.80562	6.80324	-0.0349446	0.0349446
18.4839	11.4683	11.8445	3.28087	3.28087
9.36987	5.41448	5.92042	9.34418	9.34418
11.8935	7.57845	7.56076	-0.233475	0.233475
20.2993	12.2619	13.0245	6.21895	6.21895
40.2425	27.351	25.9876	-4.98474	4.98474
36.1274	22.5542	23.3128	3.36356	3.36356
11.5747	7.08356	7.35353	3.81117	3.81117
15.4483	8.65212	9.87138	14.0921	14.0921
26.4563	16.1683	17.0266	5.30862	5.30862
10.8288	9.75832	6.86875	-29.6114	29.6114
45.8785	33.03	29.6511	-10.23	10.23
139.924	91.3703	90.7808	-0.645131	0.645131
43.196	25.4625	27.9074	9.60167	9.60167
70.6932	46.0374	45.7806	-0.557865	0.557865
20.5617	13.1804	13.1951	0.111522	0.111522
82.0282	55.8099	53.1483	-4.76901	4.76901
49.0793	32.6348	31.7316	-2.76766	2.76766
12.2187	7.0057	7.77213	10.9401	10.9401
63.3355	33.0144	40.9981	24.1824	24.1824
65.7568	39.2558	42.5719	8.44744	8.44744
13.6504	9.20793	8.70277	-5.48611	5.48611
24.4649	14.4739	15.7322	8.69378	8.69378
51.7472	32.6154	33.4657	2.60703	2.60703
21.3097	12.7222	13.6813	7.53863	7.53863
18.6227	11.6523	11.9348	2.42443	2.42443
370.526	239.985	240.672	0.2863	0.2863
30.8556	22.099	19.8862	-10.0132	10.0132
79.3782	54.2705	51.4258	-5.24159	5.24159
56.7964	40.7011	36.7476	-9.71341	9.71341
14.3657	8.42071	9.16773	8.87123	8.87123
39.7056	24.8983	25.6387	2.97378	2.97378
56.9934	40.4375	36.8757	-8.80804	8.80804
152.369	92.9116	98.87	6.41299	6.41299
24.773	15.939	15.9325	-0.0409167	0.0409167
9.18111	5.59526	5.79772	3.6185	3.6185
25.6699	20.5373	16.5154	-19.5833	19.5833
13.6426	9.08238	8.69767	-4.23578	4.23578
30.0751	18.2653	19.3788	6.09641	6.09641
28.4826	17.805	18.3437	3.02562	3.02562
76.4568	52.8631	49.5269	-6.31111	6.31111
224.284	146.917	145.615	-0.886397	0.886397
71.7339	45.2264	46.457	2.72107	2.72107
21.6122	13.7138	13.8779	1.19657	1.19657
25.524	15.7072	16.4206	4.54201	4.54201
10.9268	7.35037	6.93245	-5.6857	5.6857
